# Supplementary material for: The VelB IDD promotes selective heterodimer formation of velvet proteins for fungal development
Source: Life Sci Alliance. 2025 Nov 11;9(2):e202503395. doi: 10.26508/lsa.202503395 (PMC12614781; doi:10.26508/lsa.202503395)
Supplement: Supplementary file 1 [file LSA-2025-03395_TableS1.xlsx]

## Sheet: Sheet 1
Summary on IDD information
E-value	Species	Protein name/IDD position	IDD Length/AA	Phyla
5.46e-45	Oidiodendron maius Zn v1.0	jgi|Oidma1|18076|fgenesh1_kg.4_#_175_#_isotig05259/139-138	0	Ascomycota
4.55e-45	Fusarium graminearum v1.0	jgi|Fusgr1|1582|FGSG_01362T0/8-9	2
5.79e-44	Rhytidhysteron rufulum	jgi|Rhyru1_1|111387|NODE_3196_length_12507_cov_41..g8831.t1/11-14	4
2.1e-75	Lophiostoma macrostomum v1.0	jgi|Lopma1|615553|e_gw1.554.3.1/73-84	12
8.24e-62	Alternaria alternata SRC1lrK2f v1.0	jgi|Altal1|934545|e_gw1.9.285.1/112-128	17
1.38e-63	Lizonia empirigonia CBS 542.76 v1.0	jgi|Lizem1|116244|e_gw1.16.480.1/120-138	19
6.58e-66	Stagonospora nodorum SN15 v2.0	jgi|Stano2|10170|SNOG_03679.3/120-138	19
3.19e-50	Setosphaeria turcica Et28A v2.0	jgi|Settu3|1310124|e_gw1.9.1019.1/107-125	19
3.8e-53	Sugiyamaella americana NRRL YB-2067 v1.0	jgi|Sugame1|320843|fgenesh1_pg.3_#_300/108-129	22
1.05e-67	Phyllosticta sp. CPC 27913 v1.0	jgi|Phycpc1|414676|e_gw1.2.286.1/88-111	24
1.86e-58	Blastobotrys (Arxula) adeninivorans	jgi|Arxad1|2529|rna_ARAD1C13948g/114-138	25
6.38e-48	Syncephalis pseudoplumigaleata Benny S71-1 single-cell v1.0	jgi|Synps1|10613|gw1.2456.2.1/87-111	25
1.77e-55	Trichomonascus petasosporus NRRL YB-2093 v1.0	jgi|Tripe1|115755|e_gw1.8.171.1/95-121	27
8.29e-57	Setomelanomma holmii CBS 110217 v1.0	jgi|Setho1|55727|e_gw1.7.613.1/88-114	27
2.57e-59	Sympodiomyces attinorum NRRL Y-27639 v1.0	jgi|Symat1|49598|fgenesh1_kg.1_#_400_#_Locus3513v1rpkm10.84/120-147	28
2.03e-84	Aspergillus rambellii SRRC1468	jgi|Aspram1|3147|ARAM_001192T0/88-123	36
3.8e-50	Trichophyton verrucosum HKI 0517	jgi|Triver1|6287|FLIJena:TRV_07639/42-78	37
5.82e-61	Lipomyces starkeyi NRRL Y-11557 v1.0	jgi|Lipst1_1|62442|fgenesh1_pg.4_#_338/191-232	42
3.82e-50	Arthroderma benhamiae CBS 112371	jgi|Artbe1|5149|FLIJena:ARB_02929/37-78	42
1.82e-58	Verticillium alfalfae VaMs.102	jgi|Veral1|7293|VDBG_04492T0/185-228	44
2.76e-64	Neolecta irregularis DAH-1 v1.0	jgi|Neoirr1|879|NEOLI_002961T0/95-139	45
1.27e-46	Cephaloascus albidus ATCC 66658 v1.0	jgi|Cepal1_1|127661|fgenesh1_kg.5_#_137_#_Locus6107v2rpkm0.99/90-141	52
7.35e-53	Piedraia hortae v1.1	jgi|Pieho1_1|206394|gw1.4.376.1/92-149	58
2.28e-61	Pseudocercospora (Mycosphaerella) fijiensis v2.0	jgi|Mycfi2|86734|Mycfi1.estExt_fgenesh1_pg.C_30035/87-144	58
2.51e-63	Teratosphaeria nubilosa CBS 116005 v1.0	jgi|Ternu1|147695|CE147694_5808/299-357	59
3.71e-60	Polychaeton citri v1.0	jgi|Polci1|190182|gw1.3.61.1/80-142	63
1.96e-49	Wickerhamomyces anomalus NRRL Y-366-8 v1.0	jgi|Wican1|78865|fgenesh1_pg.3_#_708/82-145	64
1.77e-76	Erysiphe necator c	jgi|Erynec1|1275|EV44_g4964T0/186-252	67
9.7e-45	Arthroascus fermentans 17710 v1.0	jgi|Artfe1_2|61114|CE61113_6091/87-154	68
2.35e-91	Trinosporium guianense CBS132537 v1.0	jgi|Trigu1|822669|CE822668_18063/133-204	72
2.07e-41	Protomyces inouyei	jgi|Proin1|6267|NODE_55_length_129458_cov_131..g982.t1/128-200	73
1.46e-69	Cladosporium sphaerospermum UM 843	jgi|Clasph1|6086|CSPH_05655-R0/234-306	73
1.28e-64	Alternaria alternata MPI-PUGE-AT-0064 v1.0	jgi|Altalt1|422172|fgenesh1_kg.8_#_1671_#_TRINITY_DN1533_c1_g1_i1/103-175	73
2.62e-50	Venturia pirina	jgi|Venpi1|209250|VP.s124.g10513.t1/61-134	74
1.33e-73	Entoleuca mammata CFL468 v1.0	jgi|Entma1|395338|MIX5153_4221_45/62-135	74
7.65e-69	Acidomyces richmondensis BFW	jgi|Aciri1_iso|45509|gw1.50.67.1/75-149	75
7.5e-69	Acidomyces richmondensis BFW	jgi|Aciri1_meta|117236|gw1.00460.12.1/75-149	75
3.34e-41	Phialophora attae CBS 131958	jgi|Phiatt1|555|AB675_802T0/205-281	77
4.76e-71	Baudoinia compniacensis UAMH 10762 (4089826) v1.0	jgi|Bauco1|127220|fgenesh1_pm.15_#_243/236-314	79
4.21e-75	Polyplosphaeria fusca CBS 125425 v1.0	jgi|Polfu1|532809|fgenesh1_pm.17_#_60/83-161	79
4.97e-66	Macroventuria anomochaeta CBS 525.71 v1.0	jgi|Macan1|248150|CE248149_2604/160-238	79
7.08e-105	Aspergillus insolitus CBS 384.61 v1.0	jgi|Aspinso1|117258|CE117257_2267/131-209	79
2.6e-44	Cephaloascus fragrans 12-1022 v1.0	jgi|Cepfr1_1|43271|CE43270_13485/79-158	80
9.03e-65	Boeremia exigua MPI-SDFR-AT-0100 v1.0	jgi|Boeex1|322963|e_gw1.15.883.1/74-153	80
4.97e-68	Decorospora gaudefroyi v1.0	jgi|Decga1|573443|fgenesh1_kg.171_#_12_#_Locus3800v1rpkm39.86/106-185	80
9.77e-49	Hortaea acidophila CBS 113389 v1.0	jgi|Horac1|312459|fgenesh1_pg.9_#_192/204-284	81
3.04e-64	Cercospora zeae-maydis v1.0	jgi|Cerzm1|67815|estExt_Genewise1Plus.C_11_t20231/89-169	81
7.35e-62	Septoria populicola v1.0	jgi|Seppo1|101768|e_gw1.33.25.1/89-169	81
5.76e-61	Septoria musiva SO2202 v1.0	jgi|Sepmu1|151278|estExt_fgenesh1_kg.C_90397/285-365	81
4.64e-61	Didymella exigua CBS 183.55 v1.0	jgi|Didex1|419383|fgenesh1_kg.10_#_95_#_Locus3245v1rpkm37.06/177-257	81
8.96e-81	Hypoxylon sp. CO27-5 v1.0	jgi|HypCO275_1|58610|gw1.68.52.1/75-155	81
3.61e-84	Gymnascella citrina v1.1	jgi|Gymci1_1|342461|fgenesh1_kg.32_#_100_#_Locus4754v1rpkm12.68/123-204	82
1.46e-66	Didymella zeae-maydis 3018	jgi|Didma1|16792|g9585.t1/124-206	83
6.49e-58	Paraphoma chrysanthemicola MPI-GEGE-AT-0034 v1.0	jgi|Parch1|54023|CE54022_7438/112-194	83
9.8e-86	Gymnascella aurantiaca v1.0	jgi|Gymau1|78702|e_gw1.149.5.1/102-184	83
2.29e-69	Hortaea werneckii EXF-2000 M0 v1.0	jgi|Horwer1|2715|HWER_09924-R0/153-236	84
3.07e-71	Ophiobolus disseminans CBS 113818 v1.0	jgi|Ophdi1|442551|estExt_fgenesh1_pm.C_2_t10273/91-174	84
1.1e-81	Daldinia eschscholzii EC12 v1.0	jgi|DalEC12_1|55581|e_gw1.5.655.1/76-159	84
3.22e-50	Clonostachys rosea CBS125111 v1.0	jgi|Cloro1|503522|fgenesh1_pg.1_#_1330/191-274	84
1.16e-61	Exophiala sideris CBS121828	jgi|Exosi1|122131|PV11_10065T0/187-270	84
1.2e-92	Kalaharituber pfeilii F3 v1.0	jgi|Kalpfe1|656924|e_gw1.14.173.1/113-197	85
1.07e-68	Verruconis gallopava	jgi|Verga1|118947|PV09_07142T0/144-228	85
3.23e-62	Venturia inaequalis	jgi|Venin1|14690|atg2237.t1/1444-1528	85
1.28e-51	Dissoconium aciculare v1.0	jgi|Disac1|316605|e_gw1.4.486.1/127-211	85
8.63e-117	Penicillium decumbens IBT 11843	jgi|Pendec1|6026|PENDEC_c005G06368T0/131-215	85
2.91e-82	Caloscypha fulgens ATCC 42695 v1.0	jgi|Calful1|830374|fgenesh1_pm.5_#_50/131-216	86
1.71e-91	Terfezia boudieri ATCC MYA-4762 v1.1	jgi|Terbo2|156519|CE156518_28178/153-238	86
4.85e-67	Massarina eburnea CBS 473.64 v1.0	jgi|Maseb1|465454|fgenesh1_kg.2_#_371_#_Locus4223v2rpkm31.72/105-190	86
4.33e-109	Thermoascus aurantiacus v1.0	jgi|Theau1|60121|fgenesh1_pg.15_#_41/142-227	86
4.16e-111	Penicillium canescens ATCC 10419 v1.0	jgi|Penca1|161555|CE26945_2903/124-209	86
5.55e-114	Aspergillus cristatus GZAAS20.1005	jgi|Aspcri1|3808|SI65_09297T0/130-215	86
5.19e-114	Aspergillus chevalieri CBS 522.65 v1.0	jgi|Aspchev1|197990|gm1.7586_g/130-215	86
5.26e-68	Zasmidium cellare ATCC 36951 v1.0	jgi|Zasce1|65262|fgenesh1_pm.11_#_129/84-170	87
1.87e-110	Penicillium antarcticum IBT 31811	jgi|Penant1|2554|PENANT_c015G04960T0/124-210	87
4.74e-108	Eurotium rubrum v1.0	jgi|Eurhe1|459654|e_gw1.20.146.1/130-216	87
2.49e-109	Aspergillus glaucus v1.0	jgi|Aspgl1|121476|e_gw1.5.293.1/129-215	87
6.77e-82	Patellaria atrata v1.0	jgi|Patat1|924770|e_gw1.1.307.1/73-160	88
2.26e-64	Cladosporium fulvum v1.0	jgi|Clafu1|184120|scf7180000126629_G11624/275-362	88
2.13e-83	Corynespora cassiicola CCP v1.0	jgi|Corca1|506005|e_gw1.21.22.1/101-188	88
3.12e-58	Cyphellophora europaea CBS 101466	jgi|Cypeu1|116836|HMPREF1541_06952T0/229-316	88
6.49e-115	Penicillium nalgiovense FM193	jgi|Pennal1|2079|PENNAL_c0014G05136T0/126-213	88
2.11e-73	Penicillium swiecickii 182 6C1 v1.0	jgi|Penswi1|363559|estExt_fgenesh1_pm.C_200074/153-240	88
1.11e-113	Penicillium thymicola DAOMC 180753 v1.0	jgi|Penth1|135685|estExt_Genewise1.C_1280038/126-213	88
1.61e-114	Penicillium flavigenum IBT 14082	jgi|Penfla1|10155|PENFLA_c008G05742T0/126-213	88
4.84e-113	Penicillium lanosocoeruleum ATCC 48919 v1.0	jgi|Penla1|397267|gm1.4244_g/126-213	88
1.39e-112	Penicillium solitum IBT 29525	jgi|Pensol1|2355|PENSOL_c013G06710T0/126-213	88
7.34e-116	Penicillium polonicum IBT 4502	jgi|Penpol1|6923|PENPOL_c003G09055T0/126-213	88
2.03e-114	Penicillium italicum PHI-1	jgi|Penita1|151|PITC_010160T0/126-213	88
4.89e-110	Penicillium digitatum Pd1	jgi|Pendig1|14319|PDIP_62950/110-197	88
5.07e-110	Penicillium digitatum PHI26	jgi|Pendi1|2119|PDIG_28510m.01/110-197	88
4.95e-114	Penicillium coprophilum IBT 31321	jgi|Pencop1|6002|PENCOP_c004G04804T0/126-213	88
2.96e-114	Penicillium vulpinum IBT 29486	jgi|Penvul1|7772|PENVUL_c050G07814T0/126-213	88
8.96e-112	Penicillium expansum ATCC 24692 v1.0	jgi|Penex1|211912|CE67110_2156/126-213	88
3.08e-111	Penicillium expansum d1	jgi|Penexp1|9226|PEXP_065290T0/126-213	88
1.21e-108	Penicillium griseofulvum PG3	jgi|Pengri1|250|PGRI_073930T0/144-231	88
4.27e-64	Penicillium chrysogenum v1.0	jgi|Pench1|33877|fgenesh1_pm.2_#_1264/162-249	88
6.53e-64	Penicillium chrysogenum Wisconsin 54-1255	jgi|PenchWisc1_1|149426|PCH_Pc22g22320/162-249	88
4.63e-107	Penicillium brevicompactum 1011305 v2.0	jgi|Penbr2|61988|gm1.9151_g/124-211	88
4.71e-107	Penicillium brevicompactum AgRF18 v1.0	jgi|PenbrAgRF18_1|209750|CE209749_1410/124-211	88
2.16e-84	Lineolata rhizophorae ATCC 16933 v1.0	jgi|Linrh1|399178|MIX10467_1234_69/155-243	89
1.31e-64	Dothistroma septosporum NZE10 v1.0	jgi|Dotse1|139168|e_gw1.11.148.1/88-176	89
2.51e-71	Clathrospora elynae CBS 161.51 v1.0	jgi|Clael1|159428|CE159427_4898/82-170	89
1.29e-69	Stagonospora sp. SRC1lsM3a v1.0	jgi|Stasp1|236877|estExt_Genewise1.C_1_t10387/88-176	89
4.98e-111	Talaromyces proteolyticus PMI_201 v1.0	jgi|Talpro1|312528|estExt_Genewise1.C_2_t20178/133-221	89
3.83e-89	Penicillium subrubescens FBCC1632 / CBS132785	jgi|Pensub1|8986|gi|284433514|sp|B3DM23.1|P5F13_XENTR/112-200	89
3.27e-109	Penicillium oxalicum 114-2	jgi|Penox1|4497|EPS29566/131-219	89
9.32e-111	Penicillium janthinellum ATCC 10455 v1.0	jgi|Penja1|424583|fgenesh1_pg.9_#_487/131-219	89
3.75e-117	Aspergillus wentii v1.0	jgi|Aspwe1|399191|CE210671_14652/129-217	89
1.33e-121	Aspergillus restrictus CBS 118.33 v1.0	jgi|Aspres1|122035|CE122034_1928/131-219	89
2.81e-70	Golovinomyces cichoracearum UCSC1 v1.0	jgi|Golci1|4071435|MIX50952_3568_37/62-151	90
3.48e-75	Leptosphaeria maculans	jgi|Lepmu1|12141|Lema_T063930.1/221-310	90
7.38e-68	Pyrenophora teres f. teres	jgi|Pyrtt1|8211|PTTG_16366.1/103-192	90
8.02e-75	Fusarium verticillioides 7600 v2	jgi|Fusve2|2454|FVEG_01498T0/234-323	90
1.43e-74	Apiospora montagnei NRRL 25634 v1.0	jgi|Apimo1|170324|e_gw1.45.70.1/132-221	90
1.72e-109	Penicillium fellutanum ATCC 48694 v1.0	jgi|Penfe1|302607|CE143625_3062/126-215	90
1.01e-111	Penicillium glabrum DAOM 239074 v1.0	jgi|Pengl1|374860|fgenesh1_pg.5_#_52/131-220	90
3.74e-108	Penicillium bilaiae ATCC 20851 v1.0	jgi|Penbi1|367455|fgenesh1_kg.29_#_18_#_Locus6308v1rpkm12.87/131-220	90
9.31e-106	Aspergillus steynii IBT 23096 v1.0	jgi|Aspste1|367256|e_gw1.8.1262.1/113-202	90
3.8e-113	Aspergillus neoauricomus CBS112787 v1.0	jgi|Aspneoa1|155875|fgenesh1_kg.34_#_219_#_TRINITY_DN6016_c0_g1_i4/130-219	90
4.76e-115	Aspergillus unguis CBS132.55 v1.0	jgi|Aspung1|51418|gm1.8580_g/103-192	90
1.82e-80	Periconia macrospinosa DSE2036 v1.0	jgi|Perma1|467330|gw1.60.1.1/126-216	91
8.96e-82	Bimuria novae-zelandiae CBS 107.79 v1.0	jgi|Bimnz1|569996|fgenesh1_pg.38_#_136/92-182	91
7.95e-72	Trichoderma virens Gv29-8 v2.0	jgi|TriviGv29_8_2|167298|estExt_Genewise1.C_21780/61-151	91
1.59e-105	Aspergillus roseoglobulosus CBS112800 v1.0	jgi|Aspros1|192706|fgenesh1_pm.59_#_54/113-203	91
9.67e-107	Aspergillus sclerotiorum CBS 549.65 v1.0	jgi|Aspsc1|225219|gm1.2447_g/129-219	91
1.04e-105	Aspergillus robustus CBS 428.77 v1.0	jgi|Asprobu1|158336|gm1.6413_g/131-221	91
4.45e-110	Aspergillus terreus NIH 2624	jgi|Aspte1|8456|ATET_04893/133-223	91
2.38e-78	Lentithecium fluviatile v1.0	jgi|Lenfl1|390053|gm1.8825_g/107-198	92
2.51e-78	Lophiotrema nucula CBS 627.86 v1.0	jgi|Lopnu1|616103|fgenesh1_pm.35_#_135/142-233	92
3.36e-76	Westerdykella ornata CBS 379.55 v1.0	jgi|Wesor1|409455|estExt_Genewise1Plus.C_1_t20438/150-241	92
6.77e-83	Paraconiothyrium sporulosum AP3s5-JAC2a v1.0	jgi|Parsp1|1223495|gm1.12692_g/146-237	92
6.8e-80	Karstenula rhodostoma CBS 690.94 v1.0	jgi|Karrh1|94274|CE94273_10710/148-239	92
1.48e-110	Talaromyces aculeatus ATCC 10409 v1.0	jgi|Penac1|437342|fgenesh1_kg.8_#_273_#_Locus3444v1rpkm44.77/133-224	92
1.77e-108	Aspergillus zonatus v1.0	jgi|Aspzo1|1175753|CE1005294_9398/130-221	92
9.02e-111	Penicillium steckii IBT 24891	jgi|Penste1|6148|PENSTE_c003G09427T0/131-222	92
1.59e-116	Aspergillus fumigatus A1163	jgi|Aspfu_A1163_1|99390|CADAFUBT00000235m.01/131-222	92
4.07e-116	Aspergillus fumigatus Af293 from AspGD	jgi|Aspfu1|173|Afu1g01970_mRNA/131-222	92
9.93e-114	Aspergillus triticus CBS266.81 v1.0	jgi|Asptr1|161165|fgenesh1_pm.49_#_50/117-208	92
5.18e-120	Aspergillus novofumigatus IBT 16806 v1.0	jgi|Aspnov1|378511|e_gw1.9.100.1/131-222	92
6.39e-115	Aspergillus brevijanus CBS 111.46 v1.0	jgi|Aspbrev1|134046|CE134045_2438/136-227	92
7e-117	Aspergillus udagawae IFM 46973	jgi|Aspuda1|3572|AUD_8944/131-222	92
0	Aspergillus recurvatus v1.0	jgi|Asprec1_1|57169|CE57168_3008/134-225	92
5.09e-120	Neosartorya fischeri NRRL 181	jgi|Neofi1|3621|7000001156978522/131-222	92
1.19e-82	Didymocrea sadasivanii CBS 438.65 v1.0	jgi|Didsa1|439794|fgenesh1_kg.236_#_7_#_TRINITY_DN12836_c0_g1_i1/106-198	93
2.52e-69	Saccharata proteae CBS 121410 v1.0	jgi|Sacpr1|34500|e_gw1.2.476.1/125-217	93
9.64e-62	Coccodinium bartschii CBS 121709 v1.0	jgi|Cocba1|636454|e_gw1.10.980.1/90-182	93
1.02e-99	Penicillium raistrickii ATCC 10490 v1.0	jgi|Penra1|363150|gm1.9885_g/124-216	93
1.23e-114	Aspergillus vadensis CBS 113365 v1.0	jgi|Aspvad1|301099|gw1.25.297.1/117-209	93
1.63e-103	Thermomyces lanuginosus SSBP	jgi|Thelan1|5151|TLAN_05114-R0/111-203	93
9.99e-147	Aspergillus undulatus CBS 261.88 v1.0	jgi|Aspund1_1|262098|fgenesh1_kg.21_#_122_#_TRINITY_DN4557_c0_g1_i2/130-222	93
4.34e-119	Aspergillus welwitschiae CBS139.54b v1.0	jgi|Aspwel1|106094|CE106093_399/139-231	93
1.37e-120	Aspergillus eucalypticola CBS 122712 v1.0	jgi|Aspeuc1|449|CE448_977/139-231	93
2.49e-150	Aspergillus olivicola v1.0	jgi|Aspoli1_1|125974|CE125973_2525/130-222	93
7.64e-105	Aspergillus indologenus CBS 114.80 v1.0	jgi|Aspind1|199625|CE199624_1681/125-217	93
2.14e-121	Aspergillus neoniger CBS 115656 v1.0	jgi|Aspneo1|233265|CE233264_1355/139-231	93
2.86e-106	Aspergillus brunneoviolaceus CBS 621.78 v1.0	jgi|Aspbru1|351138|e_gw1.3.133.1/125-217	93
2.89e-106	Aspergillus fijiensis CBS 313.89 v1.0	jgi|Aspfij1|191724|CE191723_777/125-217	93
1.41e-120	Aspergillus luchuensis CBS 106.47 v1.0	jgi|Aspfo1|260882|CE36966_11938/139-231	93
1.77e-106	Aspergillus saccharolyticus JOP 1030-1 v1.0	jgi|Aspsac1|361933|fgenesh1_pg.1_#_343/115-207	93
7.64e-105	Aspergillus violaceofuscus CBS 115571 v1.0	jgi|Aspvio1|103635|CE103634_296/125-217	93
5.94e-86	Aspergillus aculeatinus CBS 121060 v1.0	jgi|Aspacu1|394109|fgenesh1_kg.45_#_71_#_Locus12946v2rpkm0.27/62-154	93
8.57e-122	Aspergillus sclerotiicarbonarius CBS 121057 v1.0	jgi|Aspscle1|191136|CE191135_803/139-231	93
3.98e-114	Aspergillus taichungensis IBT 19404 v1.0	jgi|Asptaic1|189378|fgenesh1_pm.162_#_10/117-209	93
3.56e-126	Aspergillus calidoustus	jgi|Aspcal1|769202|ASPCAL07210/135-227	93
2.26e-58	Aspergillus uvarum CBS 121591 v1.0	jgi|Aspuva1|177927|CE177926_374/19-111	93
2.03e-121	Aspergillus costaricaensis CBS 115574 v1.0	jgi|Aspcos1|101638|gw1.7.51.1/136-228	93
1.29e-120	Aspergillus piperis CBS 112811 v1.0	jgi|Asppip1|335493|gw1.2.459.1/136-228	93
7.65e-119	Aspergillus brasiliensis v1.0	jgi|Aspbr1|119931|e_gw1.3.172.1/136-228	93
4.05e-119	Aspergillus lacticoffeatus CBS 101883 v1.0	jgi|Asplac1|291412|gw1.8.170.1/136-228	93
1.22e-119	Aspergillus sclerotioniger CBS115572 v1.0	jgi|Aspscl1|215071|CE215070_1359/139-231	93
1.44e-106	Aspergillus homomorphus CBS 101889 v1.0	jgi|Asphom1|414616|fgenesh1_pg.19_#_86/115-207	93
5.03e-113	Aspergillus ibericus CBS 121593 v1.0	jgi|Aspibe1|352232|e_gw1.13.234.1/117-209	93
7.08e-131	Aspergillus amylovorus CBS 600.67 v1.0	jgi|Aspamy1|176055|fgenesh1_pm.110_#_1/135-227	93
2.22e-124	Aspergillus ochraceoroseus IBT 24754 v1.0	jgi|Aspoch1|431651|e_gw1.2.3001.1/135-227	93
1.39e-117	Aspergillus ochraceoroseus SRRC1432	jgi|Aspoch1432_1|2877|AOCH_006971T0/135-227	93
9.6e-155	Aspergillus sydowii CBS 593.65 v1.0	jgi|Aspsy1|144092|e_gw1.2.3264.1/132-224	93
2.47e-116	Aspergillus heteromorphus CBS 117.55 v1.0	jgi|Asphet1|287901|e_gw1.7.74.1/137-229	93
6.36e-154	Aspergillus versicolor v1.0	jgi|Aspve1|48614|fgenesh1_pm.1_#_522/132-224	93
5.37e-119	Aspergillus penicilloides CBS 540.65 v1.0	jgi|Asppeni1|203250|MIX55_6195_64/129-221	93
1.01e-117	Aspergillus bisporus CBS 707.71 v1.0	jgi|Aspbisp1|193322|gm1.2598_g/135-227	93
1.59e-114	Aspergillus campestris IBT 28561 v1.0	jgi|Aspcam1|317754|gm1.3929_g/117-209	93
4.02e-114	Aspergillus candidus CBS 102.13 v1.0	jgi|Aspcand1|122612|gm1.1106_g/117-209	93
3.28e-120	Aspergillus carbonarius ITEM 5010 v3	jgi|Aspca3|207196|fgenesh_isotigs_kg.7_#_183_#_isotig05795/139-231	93
1.31e-120	Aspergillus kawachii IFO 4308	jgi|Aspka1_1|13145|AKAW_01673m.01/136-228	93
7.64e-105	Aspergillus japonicus CBS 114.51 v1.0	jgi|Aspjap1|337572|estExt_Genewise1.C_190274/125-217	93
1.96e-121	Aspergillus tubingensis v1.0	jgi|Asptu1|88271|gw1.2.937.1/136-228	93
4.21e-119	Aspergillus phoenicis (Corda) Thom ATCC 13157 v1.0	jgi|Aspph1|97230|CE97229_602/139-231	93
1.22e-119	Aspergillus niger ATCC 1015 v4.0	jgi|Aspni7|1162408|estExt_fgenesh1_pg.C_chr_202_t10487/139-231	93
7e-73	Aspergillus niger CBS 513.88	jgi|Aspni_DSM_1|155671|An01g06290m.01/42-134	93
1.23e-119	Aspergillus niger NRRL3	jgi|Aspni_NRRL3_1|2138|NRRL3_02138/139-231	93
4.27e-119	Aspergillus niger van Tieghem ATCC 13496 v1.0	jgi|Aspni_bvT_1|284056|estExt_Genewise1Plus.C_290001/139-231	93
2.4e-103	Aspergillus aculeatus ATCC16872 v1.1	jgi|Aspac1|41448|Genemark1.3624_g/115-207	93
2.42e-67	Sclerophora sanguinea CBS100924 v1.0	jgi|Sclsan1|294574|fgenesh1_pm.8_#_80/70-163	94
7.77e-108	Talaromyces stipitatus ATCC 10500	jgi|Talst1_2|12846|TSTA_124280/134-227	94
9.17e-64	Zymoseptoria ardabiliae STIR04_1.1.1	jgi|Zymar1|771932|Za111_scaffold_424_0022/252-345	94
2.31e-64	Zymoseptoria pseudotritici STIR04_2.2.1	jgi|Zymps1|801561|Zp221_scaffold_395_00032/249-342	94
1.34e-63	Mycosphaerella graminicola v2.0	jgi|Mycgr3|86705|fgenesh1_pm.C_chr_7000018/88-181	94
5.12e-64	Zymoseptoria brevis Zb18110	jgi|Zymbr1|1401|TI39_contig308g00001T0/261-354	94
1.91e-82	Aaosphaeria arxii CBS 175.79 v1.0	jgi|Aaoar1|461916|gm1.5494_g/111-204	94
1.2e-82	Amniculicola lignicola CBS 123094 v1.0	jgi|Amnli1|439966|e_gw1.52.23.1/86-179	94
4.27e-65	Alternaria rosae MPI-PUGE-AT-0040 v1.0	jgi|Altro1|388877|fgenesh1_kg.7_#_1153_#_TRINITY_DN10103_c0_g1_i1/104-197	94
2.05e-73	Melanospora tiffanyae F1KG0001 v1.0	jgi|Melti1|457136|e_gw1.50.77.1/62-155	94
1.72e-107	Talaromyces marneffei ATCC 18224	jgi|Talma1_2|8535|PMAA_088760/134-227	94
1.32e-114	Aspergillus funiculosus CBS 116.56 v1.0	jgi|Aspfuni1|206277|gm1.2078_g/136-229	94
6.71e-115	Aspergillus bombycis NRRL 26010	jgi|Aspbom1|7480|ABOM_005434T0/134-227	94
8.77e-120	Aspergillus ellipticus CBS 707.79 v1.0	jgi|Aspell1|313101|e_gw1.2.53.1/138-231	94
8.06e-115	Aspergillus nomius NRRL 13137	jgi|Aspnom13137_1|11751|ANOM_004500T0/156-249	94
1.1e-96	Aspergillus oryzae RIB40	jgi|Aspor1|1247|AO090005000898_mRNA/87-180	94
6.51e-115	Aspergillus flavus NRRL3357	jgi|Aspfl1|34695|7000001155850987/134-227	94
4.1e-119	Aspergillus clavatus NRRL 1 from AspGD	jgi|Aspcl1|8226|7000001156885170/131-224	94
4.79e-80	Aulographum hederae v2.0	jgi|Aulhe2|329854|e_gw1.15.153.1/80-174	95
7.62e-80	Trematosphaeria pertusa CBS 122368 v1.0	jgi|Trepe1|156626|CE156625_6055/142-236	95
1.65e-81	Clohesyomyces aquaticus v1.0	jgi|Cloaq1|587451|fgenesh1_pg.54_#_50/144-238	95
3.71e-72	Cucurbitaria berberidis CBS 394.84 v1.0	jgi|Cucbe1|377179|fgenesh1_pm.3_#_1022/94-188	95
6.15e-71	Phaeosphaeriaceae sp. PMI_808 v1.0	jgi|PhaPMI808|327292|CE327291_2532/186-280	95
6.3e-50	Setosphaeria turcica NY001 v2.0	jgi|Settur3|546897|gm1.4063_g/111-205	95
4.9e-68	Alternaria brassicicola	jgi|Altbr1|8060|AB08060.1/105-199	95
1.01e-95	Paracoccidioides brasiliensis Pb18	jgi|Parbra1|2233|PADG_08037T0/129-223	95
2.03e-97	Coccidioides immitis RS	jgi|Cocim1|7512|CIMG_09962T0/137-231	95
1.04e-107	Monascus ruber NRRL 1597 v1.0	jgi|Monru1|389528|e_gw1.141.15.1/131-225	95
2.84e-108	Monascus purpureus v1.0	jgi|Monpu1|508507|gm1.3981_g/131-225	95
1.88e-150	Aspergillus venezuelensis CBS 868.97 v1.0	jgi|Aspven1|41200|fgenesh1_pm.16_#_11/130-224	95
2.33e-149	Aspergillus stella-maris CBS 113639 v1.0	jgi|Aspstel1_1|193066|fgenesh1_pm.82_#_12/130-224	95
6.38e-150	Aspergillus filifera CBS 114510 v1.0	jgi|Aspfili1|175419|fgenesh1_kg.320_#_8_#_TRINITY_DN4215_c0_g1_i2/130-224	95
1.14e-117	Aspergillus parvulus CBS 136.61 v1.0	jgi|Aspparv1|205873|gm1.5519_g/131-225	95
7.15e-91	Xylona heveae TC161 v1.0	jgi|Xylhe1|265196|gm1.902_g/133-228	96
3.51e-69	Phoma tracheiphila IPT5 v1.0	jgi|Photr1|541992|MIX18007_10025_63/62-157	96
2.48e-71	Ampelomyces quisqualis HMLAC05119 v1.0	jgi|Ampqui1|454523|e_gw1.6.801.1/85-180	96
1.38e-81	Paracoccidioides brasiliensis Pb03	jgi|Parbr1|1770|PABG_06575m.01/125-220	96
7.2e-90	Uncinocarpus reesii 1704	jgi|Uncre1|5913|URET_06050/140-235	96
2.09e-112	Paecilomyces niveus CO7 v1.0	jgi|Bysni1|57528|e_gw1.144.28.1/132-227	96
3.4e-112	Paecilomyces variotii CBS 101075 v1.0	jgi|Paevar1|181284|CE181283_18995/132-227	96
3.64e-112	Byssochlamys spectabilis No. 5	jgi|Byssp1|8060|PVAR5_2574/133-228	96
0	Aspergillus acristatulus CBS 119.55 v1.0	jgi|Aspacri1|52691|CE52690_772/133-228	96
0	Aspergillus neoechinulatus CBS120.55 v1.0	jgi|Aspne1|51503|CE51502_515/133-228	96
0	Aspergillus stercoraria CBS 428.93 v1.0	jgi|Aspstec1_1|3506|CE3505_4604/134-229	96
0	Aspergillus desertorum CBS 653.73 v1.0	jgi|Aspdese1|20498|CE20497_585/134-229	96
0	Aspergillus indicus v2.0	jgi|Aspind2_1|144742|CE144741_1282/133-228	96
1.93e-68	Pleomassaria siparia v1.0	jgi|Plesi1|377410|e_gw1.6.1684.1/56-152	97
1.88e-70	Pyrenochaeta lycopersici MPI-SDFR-AT-0127 v1.0	jgi|Pyrly1|510437|fgenesh1_pm.11_#_124/166-262	97
3.23e-71	Pyrenochaeta sp. DS3sAY3a v1.0	jgi|Pyrsp1|641601|gm1.3946_g/179-275	97
2.43e-72	Fenestella fenestrata ATCC 66461 v1.0	jgi|Fenfe1|75842|CE75841_3671/148-244	97
1.33e-83	Verruculina enalia CBS 304.66 v1.0	jgi|Veren1|519930|estExt_Genewise1Plus.C_620003/143-239	97
1.64e-179	Aspergillus multicolor v1.0	jgi|Aspmul1_1|123924|CE123923_1276/135-231	97
3.55e-90	Peziza echinospora DOB1120 v1.0	jgi|Pezech1|64880|CE64879_1343/144-241	98
9.1e-70	Phaeosphaeria poagena MPI-PUGE-AT-0046c v1.0	jgi|Phapo1|443573|CE443572_7943/87-184	98
2.8e-66	Microdochium bolleyi J235TASD1 v1.0	jgi|Micbo1|192527|estExt_fgenesh1_pg.C_2_t20017/148-245	98
1.93e-96	Histoplasma capsulatum NAm1	jgi|Hisca1|4559|HCAG_03289T0/128-225	98
1.37e-86	Sarcoscypha coccinea ATCC 58028 v1.0	jgi|Sarco1|415532|e_gw1.187.22.1/114-212	99
1.03e-80	Herpotrichia sp. AK1299 v1.0	jgi|Herpot1_1|542528|gm1.6975_g/116-214	99
6.58e-81	Lindgomyces ingoldianus ATCC 200398 v1.0	jgi|Linin1|280392|estExt_Genewise1Plus.C_6_t20405/105-203	99
2.91e-88	Trichophyton rubrum CBS 118892	jgi|Triru1|8032|TERG_06692T0/174-272	99
0	Aspergillus nidulans	jgi|Aspnid1|6403|AN0363/133-231	99
3.86e-79	Dendryphion nanum MPI-CAGE-CH-0243 v1.0	jgi|Denna1|600444|MIX13566_2527_48/156-255	100
1.18e-69	Dothidotthia symphoricarpi v1.0	jgi|Dotsy1|280951|e_gw1.2.139.1/135-234	100
1.07e-72	Massariosphaeria phaeospora CBS 611.86 v1.0	jgi|Masph1|2346|CE2345_5326/119-218	100
5.16e-86	Microsporum canis CBS 113480	jgi|Micca1|5692|MCYG_05515T0/183-282	100
3.02e-86	Usnea florida ATCC18376 v1.0	jgi|Usnflo1|904130|MIX2981_995_40/147-247	101
1.47e-95	Plectania melastoma CBS 918.72 v1.0	jgi|Plemel1|455989|fgenesh1_pm.34_#_7/143-243	101
1.1e-86	Tuber borchii Tbo3840 v1.0	jgi|Tubbor1|1100162|fgenesh1_pm.60_#_34/140-240	101
7.44e-80	Melanomma pulvis-pyrius v1.0	jgi|Melpu1|368995|gm1.14018_g/143-243	101
2.14e-54	Cochliobolus lunatus m118 v2.0	jgi|Coclu2|31012|fgenesh1_kg.21_#_27_#_gnl|Clun|Contig_3738/109-209	101
8.77e-105	Talaromyces borbonicus CBS 141340	jgi|Talabor1|134|gi|242795933|ref|XP_002482693.1|/136-236	101
6.88e-84	Aliquandostipite khaoyaiensis CBS 118232 v1.0	jgi|Alikh1|356286|CE356285_5794/155-256	102
2.3e-76	Mytilinidion resinicola CBS 304.34 v1.0	jgi|Mytre1|476359|fgenesh1_pg.9_#_262/130-231	102
7.24e-74	Tothia fuscella CBS 130266 v1.0	jgi|Totfu1|265164|CE265163_9491/236-337	102
1.42e-69	Valetoniellopsis laxa CBS 191.97 v1.0	jgi|Valla1|385456|CE385455_5305/61-162	102
1.39e-67	Microthyrium microscopicum CBS 115976 v1.0	jgi|Micmi1|425332|fgenesh1_kg.6_#_699_#_Locus2504v1rpkm61.66/138-240	103
1.68e-76	Lophium mytilinum CBS 269.34 v1.0	jgi|Lopmy1|558102|gm1.4107_g/131-233	103
1.36e-42	Cochliobolus heterostrophus C4 v1.0	jgi|CocheC4_1|34924|fgenesh1_kg.46_#_1_#_2358_1_CCBO_CCBP_CCBU_CCBW_EXTA_EXTB/36-138	103
1.64e-84	Gyromitra esculenta CBS101906 v1.0	jgi|Gyresc1|529361|fgenesh1_pm.9_#_6/143-246	104
3.99e-78	Byssothecium circinans CBS 675.92 v1.0	jgi|Bysci1|506738|fgenesh1_pg.25_#_59/87-191	105
1.61e-74	Ophiostoma piceae UAMH 11346	jgi|Ophpic1|6947|rna6946/264-368	105
3.13e-81	Ustilaginoidea virens	jgi|Ustvir1|2464|UVI_02041250/105-209	105
3.56e-83	Cenococcum geophilum 1.58 v2.0	jgi|Cenge3|556446|e_gw1.17.799.1/94-199	106
6.33e-67	Hysterium pulicare	jgi|Hyspu1_1|120270|NODE_105_length_27556_cov_27.9.g1604.t1/111-216	106
1.24e-72	Lindra thalassiae JK4322 v1.0	jgi|Linth1|591868|fgenesh1_pm.68_#_10/133-238	106
8.66e-84	Monacrosporium haptotylum CBS 200.50	jgi|Monha1|1503|H072_1503m.01/148-254	107
3.11e-78	Ascobolus immersus RN42 v1.0	jgi|Ascim1|213812|e_gw1.104.35.1/96-202	107
5.05e-77	Trichodelitschia bisporula CBS 262.69 v1.0	jgi|Tribi1|27230|CE27229_7900/212-318	107
6.62e-83	Glonium stellatum CBS 207.34 v1.0	jgi|Glost2|81178|CE81177_5420/135-241	107
5.33e-81	Lepidopterella palustris v1.0	jgi|Leppa1|433478|estExt_fgenesh1_pm.C_830015/140-246	107
2.39e-74	Glomerella cingulata 23 (Colletotrichum gloeosporoides 23) v1.0	jgi|Gloci1|1756377|estExt_fgenesh1_pg.C_1_t30053/187-293	107
3.46e-82	Arthrobotrys oligospora ATCC 24927	jgi|Artol1|3478|AOL_s00054g811m.01/104-211	108
5.48e-80	Coniosporium apollinis CBS 100218	jgi|Conap1|97282|W97_05954T0/109-216	108
3.4e-84	Zopfia rhizophila v1.0	jgi|Zoprh1|599006|e_gw1.65.47.1/150-257	108
7.56e-84	Morchella snyderi DOB2414 v1.0	jgi|Morsny1|474038|e_gw1.5.106.1/152-260	109
5.92e-86	Morchella importuna CCBAS932 v1.0	jgi|Morco1|227872|CE227871_5901/143-251	109
3.52e-87	Morchella importuna SCYDJ1-A1 v1.0	jgi|Morimp1|25792|CE25791_26213/142-250	109
9.03e-69	Elsinoe ampelina CECT 20119 v1.0	jgi|Elsamp1|17932|CE17931_2601/136-244	109
3.01e-75	Aureobasidium pullulans var. subglaciale EXF-2481	jgi|Aurpu_var_sub1|2861|gm1.2861_g/135-243	109
1.65e-69	Cryptodiaporthe populea CFL2025 v1.0	jgi|Crypo1|437684|fgenesh1_pg.65_#_29/73-181	109
6.28e-73	Cryptodiaporthe sp. AZ0812 v1.0	jgi|Crypto1|175586|CE175585_4556/207-316	110
1.58e-79	Trypethelium eluteriae v1.0	jgi|Tryvi1|528452|gm1.798_g/138-247	110
1.85e-62	Pseudovirgaria hyperparasitica CBS 121739 v1.0	jgi|Psehy1|485302|fgenesh1_pg.6_#_370/256-366	111
5.72e-76	Ophiostoma piliferum	jgi|Ophpi1|2256|NODE_20000_length_25708_cov_24.g3720.t1/261-371	111
2.32e-86	Choiromyces venosus 120613-1 v1.0	jgi|Chove1|1489273|CE1489272_5625/143-254	112
3.46e-49	Myriangium duriaei CBS 260.36 v1.0	jgi|Myrdu1|35196|CE35195_12368/141-252	112
1.04e-74	Aureobasidium pullulans var. melanogenum CBS 110374	jgi|Aurpu_var_mel1|48154|e_gw1.9.168.1/135-246	112
3.1e-73	Aureobasidium pullulans var. namibiae CBS 147.97	jgi|Aurpu_var_nam1|14186|gw1.13.133.1/84-195	112
1.48e-71	Aureobasidium pullulans var. pullulans EXF-150	jgi|Aurpu_var_pul1|355744|fgenesh1_pg.10_#_167/136-247	112
8.3e-80	Ophiostoma novo-ulmi subsp. novo-ulmi H327	jgi|Ophnu1|1981663|OphioH327g3090/324-435	112
1.02e-64	Cryphonectria parasitica EP155 v2.0	jgi|Crypa2|347448|estExt_fgenesh1_pm.C_70174/62-173	112
6.71e-64	Stemphylium lycopersici CIDEFI-216	jgi|Stely1|3580|TW65_03957T0/135-247	113
7.21e-89	Tuber melanosporum Mel28 v1.0	jgi|Tubme1|5836|GSTUMT00009560001/139-251	113
6.9e-70	Phyllosticta sp. CPC 27169 v1.0	jgi|Phy27169|294197|e_gw1.5.464.1/94-206	113
7.04e-70	Phyllosticta citriasiana v1.0	jgi|Phycit1|358564|e_gw1.5.424.1/94-206	113
8.41e-78	Melanconium sp. NRRL 54901 v1.0	jgi|Melsp1|199352|fgenesh1_pm.10_#_128/189-301	113
1.04e-67	Coniella lustricola B22-T-1 v1.0	jgi|Pilidi1|214744|CE214743_3002/208-320	113
3.63e-67	Diaporthe ampelina UCDDA912	jgi|Diaam1|2878|rna2886/62-174	113
1.75e-44	Cladophialophora carrionii CBS 160.54	jgi|Claca1|112661|G647_01238T0/119-231	113
3.03e-75	Delphinella strobiligena CBS 735.71 v1.0	jgi|Delst1|395606|gm1.1540_g/136-249	114
1.32e-81	Diplodia seriata DS831	jgi|Dipse1|4691|rna4690/114-227	114
7.42e-63	Phyllosticta citrichinaensis CBS 130529 v1.0	jgi|Phcitr1|307929|gm1.2264_g/156-269	114
6.96e-70	Phyllosticta citricarpa CBS 127454 v1.0	jgi|Phycitr1|555734|e_gw1.4.433.1/94-207	114
9.48e-69	Microdochium trichocladiopsis MPI-CAGE-CH-0230 v1.0	jgi|Mictri1|87638|CE87637_2733/158-271	114
1.59e-76	Plectosphaerella cucumerina DS2psM2a2 v1.0	jgi|Plecu1|391770|fgenesh1_pg.1_#_828/114-227	114
1.59e-77	Aplosporella prunicola CBS 121.167 v1.0	jgi|Aplpr1|227355|e_gw1.12.43.1/126-240	115
1.61e-74	Botryosphaeria dothidea	jgi|Botdo1_1|295966|NODE_2661_length_410102_cov_66.g6977.t1/1323-1437	115
4.1e-63	Phyllosticta citribraziliensis CBS 100098 v1.0	jgi|Phcit1|154048|e_gw1.1.1966.1/105-219	115
2.87e-81	Thozetella sp. PMI_491 v2.0	jgi|ThoPMI491_1|661623|e_gw1.55.185.1/149-263	115
6.44e-81	Chaetosphaeria innumera	jgi|Chain1|1910|g9825.t1/187-301	115
2.23e-80	Sodiomyces alkalinus v1.0	jgi|Sodal1|335126|fgenesh1_kg.8_#_247_#_Locus8602v1rpkm3.36/195-309	115
7.84e-80	Podospora anserina mat+ v1.0	jgi|Podans1|405968|gm1.826_g/164-278	115
2.93e-78	Podospora anserina S mat+	jgi|Podan3|201994|mRNA_822/205-319	115
4.72e-76	Fusarium pseudograminearum CS3096	jgi|Fusps1|1423|FPSE_11531T0/217-331	115
6.92e-42	Cladophialophora yegresii CBS 114405	jgi|Claye1|1175|A1O7_01178T0/119-233	115
1.83e-44	Capronia semiimmersa CBS27337	jgi|Capse1|358130|PV04_00806T1/183-297	115
1.25e-86	Pyronema confluens CBS100304	jgi|Pyrco1|5367|PCON_06367m.01/155-270	116
2.19e-57	Melanops tulasnei CBS 116805 v1.0	jgi|Meltu1|545091|e_gw1.5.1103.1/103-218	116
4.97e-81	Neofusicoccum parvum UCRNP2	jgi|Neopa1|3776|UCRNP2_2122m.01/114-229	116
5.61e-76	Grosmannia clavigera kw1407	jgi|Grocl1|4999|CMQ_8209m.01/146-261	116
4.93e-70	Acremonium alcalophilum v2.0	jgi|Acral2|2103684|e_gw1.4.2312.1/62-177	116
2.14e-80	Colletotrichum orchidophilum IMI 309357	jgi|Color1|10432|CORC01_06879T0/158-273	116
1.83e-79	Apiosordaria backusii CBS 540.89 v1.0	jgi|Apibac1|406706|gm1.852_g/144-259	116
3.74e-77	Trichoderma gamsii T6085	jgi|Trigam1|2023|TGAM01_10768T0/267-382	116
1.08e-77	Phaeoacremonium aleophilum UCRPA7	jgi|Phaal1|2698|UCRPA7_3946m.01/152-268	117
2.38e-75	Plectosphaerella cucumerina RP01 v1.0	jgi|Plecuc1|16114|CE16113_6414/209-325	117
3.56e-79	Colletotrichum salicis CBS607.94	jgi|Colsa1|942231|mrna_4987/158-274	117
3.33e-79	Colletotrichum godetiae CBS 193.32 v1.0	jgi|Colgo1|692788|fgenesh1_pm.14_#_140/144-260	117
3.73e-79	Colletotrichum fioriniae PJ7	jgi|Colfi1|275296|mRNA116/158-274	117
3.79e-79	Colletotrichum simmondsii CBS122122	jgi|Colsi1|974067|mrna_2187/158-274	117
3.74e-79	Glomerella acutata (Colletotrichum fiorinae MH 18) v1.0	jgi|Gloac1|1560410|fgenesh1_kg.107_#_275_#_Locus1885v1rpkm92.58/158-274	117
3.56e-79	Colletotrichum phormii CBS102054 v1.0	jgi|Colph1|392493|gm1.4390_g/158-274	117
3.76e-79	Colletotrichum nymphaeae SA-01	jgi|Colny1|1022254|mrna_13974/158-274	117
3.3e-79	Colletotrichum lupini CBS 109225 v1.0	jgi|Collu1|400744|e_gw1.11.503.1/113-229	117
2.45e-80	Colletotrichum acutatum CBS 112980 v2.0	jgi|Colac2|574011|e_gw1.30.29.1/113-229	117
9.76e-76	Trichoderma atroviride v2.0	jgi|Triat2|175759|gw1.24.1198.1/246-362	117
4.4e-80	Macrophomina phaseolina MS6	jgi|Macph1|8076|MPH_08247m.01/113-230	118
9.65e-52	Cochliobolus heterostrophus C5 v2.0	jgi|CocheC5_3|33742|CocheC5_1.estExt_fgenesh1_pg.C_360002/111-228	118
1.09e-75	Verticillium dahliae v1.0	jgi|Verda1|5063|VDAG_08715T0/210-327	118
6.75e-80	Colletotrichum eremochloae CBS129661 v1.0	jgi|Coler1|399038|CE399037_5859/188-305	118
6.55e-80	Colletotrichum sublineola CBS 131301 v1.0	jgi|Colsu1|273859|CE273858_5265/188-305	118
1.75e-50	Thielavia hyrcaniae CBS 757.83 v1.0	jgi|Thihy1|416748|e_gw1.2.1496.1/81-198	118
2.6e-70	Trichoderma harzianum CBS 226.95 v1.0	jgi|Triha1|364251|CE194402_15554/62-179	118
7.14e-78	Fusarium oxysporum f. sp. lycopersici 4287 v2	jgi|Fusox2|25|FOXG_00016T0/238-355	118
5.62e-50	Fusarium oxysporum f. sp. lycopersici 4287 v2	jgi|Fusox2|26|FOXG_00016T1/238-355	118
5.06e-78	Fusarium oxysporum MPI-SDFR-AT-0094 v1.0	jgi|Fusoxy1|308312|CE308311_8362/238-355	118
6.16e-55	Exophiala alcalophila ATCC 48519 v1.0	jgi|Exoalc1|532489|fgenesh1_pm.32_#_39/110-227	118
7.49e-57	Exophiala alcalophila J33 v1.0	jgi|Exoalc1_J33|570739|gm1.3498_g/152-269	118
1.56e-84	Wilcoxina mikolae CBS 423.85 v1.0	jgi|Wilmi1|577595|estExt_Genewise1.C_7_t10453/143-261	119
6.12e-56	Pseudographis elatina	jgi|Pseel1|9490|g9136.t1/529-647	119
4.03e-79	Phaeoacremonium sp. FL0889 v1.0	jgi|PhaeoFL0889_1|541369|gm1.4769_g/165-283	119
4.14e-78	Colletotrichum somersetensis CBS 131599 v1.0	jgi|Colso1|557776|fgenesh1_kg.117_#_20_#_Locus4371v1rpkm23.21/185-303	119
4.33e-78	Colletotrichum zoysiae MAFF235873 v1.0	jgi|Colzo1|582646|e_gw1.22.120.1/134-252	119
1.97e-79	Colletotrichum cereale CBS 129662 v1.0	jgi|Colce1|579121|e_gw1.17.56.1/134-252	119
6.4e-79	Colletotrichum caudatum CBS131602 v1.0	jgi|Colca1|513663|e_gw1.130.20.1/134-252	119
5.58e-79	Chaetomidium fimeti CBS 168.71 v1.0	jgi|Chafi1|14851|CE14850_10503/179-297	119
2.17e-77	Thielavia appendiculata CBS 731.68 v1.0	jgi|Thiap1|629811|fgenesh1_pg.1_#_607/176-294	119
4.5e-72	Cladorrhinum bulbillosum DJ3 v1.0	jgi|Clabul1|105739|CE105738_1600/62-180	119
1.75e-48	Trichoderma reesei v2.0	jgi|Trire2|40551|gw1.21.311.1/26-144	119
9.84e-79	Fusarium commune MPI-SDFR-AT-0072 v1.0	jgi|Fusco1|490150|e_gw1.1.2096.1/239-357	119
1.83e-78	Fusarium equiseti MPI-CAGE-AA-0113 v1.0	jgi|Fuseq1|314038|fgenesh1_pg.1_#_1370/209-327	119
1.18e-79	Fusarium redolens MPI-CAGE-AT-0023 v1.0	jgi|Fusre1|498893|e_gw1.1.3508.1/238-356	119
1.86e-79	Fusarium fujikuroi IMI 58289	jgi|Fusfu1|530|FFUJ_01561m.01/229-347	119
2.79e-80	Endocarpon pusillum Z07020	jgi|EndpusZ1|5655|EPUS_03483T0/110-228	119
1.83e-44	Capronia semiimmersa CBS27337	jgi|Capse1|358131|PV04_00806T0/183-301	119
7.48e-77	Acidothrix acidophila CBS 136259 v1.0	jgi|Aciaci1|1353901|e_gw1.93.39.1/176-295	120
1.45e-86	Hypoxylon sp. CI-4A v1.0	jgi|HypCI4A_1|318755|fgenesh1_kg.13_#_108_#_Locus3243v1rpkm36.12/192-311	120
1.51e-86	Hypoxylon sp. EC38 v3.0	jgi|HypEC38_3|246525|CE246524_21698/191-310	120
7.67e-80	Xylaria hypoxylon OSC100004 v1.0	jgi|Xylhyp1|163043|CE163042_11331/199-318	120
9.99e-81	Colletotrichum falcatum MAFF306170 v1.0	jgi|Colfa1|657447|fgenesh1_kg.142_#_11_#_Locus2046v1rpkm71.22/187-306	120
2.16e-82	Colletotrichum graminicola M1.001	jgi|Colgr1|1810|GLRG_04463T0/170-289	120
2.38e-81	Achaetomium strumarium CBS333.67 v1.0	jgi|Achstr1|22656|CE22655_10752/179-298	120
1.43e-81	Myceliophthora heterothallica CBS 202.75 v1.0	jgi|Mychet1|78892|CE78891_1236/180-299	120
1.45e-81	Myceliophthora heterothallica CBS 203.75 v1.0	jgi|Myche1|766761|fgenesh1_pm.7_#_348/180-299	120
3.51e-81	Myceliophthora thermophila (Sporotrichum thermophile) v2.0	jgi|Spoth2|113912|Spoth1.estExt_fgenesh1_pm.C_20389/178-297	120
8.32e-68	Cordyceps militaris CM01	jgi|Cormi1|6657|CCM_06675m.01/62-181	120
2.92e-75	Mariannaea sp. PMI_226 v1.0	jgi|MarPMI226|178503|CE178502_16256/269-388	120
9.07e-80	Lecythophora sp. AK0013 v1.0	jgi|LecAK0013_1|428625|gm1.5425_g/132-252	121
1.76e-79	Macrophomina phaseolina MPI-SDFR-AT-0080 v1.0	jgi|Macpha1|239582|CE239581_4114/113-233	121
5.95e-67	Phyllosticta capitalensis CBS 128856 v1.0	jgi|Phycap1|350032|gm1.1891_g/171-291	121
3.78e-78	Calosphaeria pulchella	jgi|Calpu1|9759|NODE_9030_length_63740_cov_26..g9524.t1/438-558	121
4.03e-73	Anthostoma avocetta NRRL 3190 v1.0	jgi|Antav1|18869|CE18868_2925/62-182	121
1.3e-76	Pseudomassariella vexata CBS 129021 v1.0	jgi|Pseve2|339323|e_gw1.5.2364.1/137-257	121
1.47e-79	Truncatella angustata MPI-SDFR-AT-0073 v1.0	jgi|Truan1|653227|gm1.1078_g/195-315	121
4.45e-74	Cercophora caudata CBS 606.72 v1.0	jgi|Cercau1|559866|gm1.848_g/162-282	121
8.93e-79	Cercophora newfieldiana SMH2532-1 v1.0	jgi|Cernew1|452668|gm1.2175_g/162-282	121
4.48e-75	Acremonium strictum DS1bioAY4a v1.0	jgi|Acrst1|1272791|e_gw1.5.252.1/62-182	121
1.28e-76	Trichoderma asperellum CBS 433.97 v1.0	jgi|Trias1|150083|e_gw1.14.531.1/261-381	121
5.32e-77	Trichoderma asperellum TR356 v1.0	jgi|Triasp1|512206|estExt_fgenesh1_pm.C_4940001/273-393	121
7.04e-77	Trichoderma citrinoviride TUCIM 6016 v4.0	jgi|Trici4|1166304|fgenesh1_pm.2_#_787/244-364	121
9.42e-77	Trichoderma reesei RUT C-30 v1.0	jgi|TrireRUTC30_1|102739|estExt_Genewise1Plus.C_210020/242-362	121
9.49e-77	Trichoderma longibrachiatum ATCC 18648 v3.0	jgi|Trilo3|1442493|fgenesh1_pm.22_#_7/243-363	121
3.74e-77	Trichoderma harzianum TR274 v1.0	jgi|Trihar1|765194|estExt_Genewise1Plus.C_7160016/261-381	121
7.65e-52	Stanjemonium grisellum CBS 655.79 v1.0	jgi|Stagr1|60932|CE60931_7958/212-333	122
9.66e-52	Cochliobolus victoriae FI3 v1.0	jgi|Cocvi1|38540|fgenesh1_pm.52_#_2/111-232	122
5.78e-77	Torpedospora radiata JK5252C v1.0	jgi|Torra1|485398|fgenesh1_kg.2_#_108_#_Locus12138v3rpkm0.64/259-380	122
1.28e-81	Lollipopaia minuta P26; CBS 116597 v1.0	jgi|Lolmi1|131458|CE131457_3921/179-300	122
4.17e-74	Beauveria bassiana ARSEF 2860	jgi|Beaba1|9738|BBA_09738m.01/244-365	122
4.02e-77	Nectria haematococca v2.0	jgi|Necha2|74407|fgenesh1_pg.sca_1_chr1_3_0000018/226-347	122
7.78e-84	Coniochaeta sp. 2T2.1 v1.0	jgi|Conioc1|1050585|fgenesh1_pg.3_#_77/174-296	123
7.78e-84	Coniochaeta sp. 2T2.1 v1.0	jgi|Conioc1|1223138|gm1.13786_g/174-296	123
5.32e-60	Coniochaeta sp. PMI_546 v1.0	jgi|ConPMI546|969929|gm1.7061_g/150-272	123
2.4e-57	Coniochaeta ligniaria CBS 111746	jgi|Conli1|5353|NODE_24858_length_163454_cov_1.g12089.t1/150-272	123
2.33e-57	Coniochaeta ligniaria NRRL 30616 v1.0	jgi|Conlig1|675456|gm1.227_g/150-272	123
1.11e-78	Thielavia antarctica CBS 123565 v1.0	jgi|Thian1|460549|estExt_fgenesh1_pm.C_3_t10047/186-308	123
8.18e-50	Thielavia terrestris v2.0	jgi|Thite2|2121810|fgenesh_kz1_kg.chromosome_5_#_1301_#_120041/23-145	123
2.73e-50	Thielavia terrestris v2.0	jgi|Thite2|45297|Thite1.e_gw1.4.1870.1/83-205	123
2.87e-84	Biscogniauxia nummularia v1.0	jgi|Bisnum1|474869|e_gw1.20.181.1/73-196	124
1.45e-79	Thielavia arenaria CBS 508.74 v1.0	jgi|Thiar1|774633|fgenesh1_kg.2_#_492_#_Locus5780v2rpkm13.78/178-301	124
1.4e-74	Lasiosphaeriaceae sp. AZ0830 v1.0	jgi|Bombar1|235472|CE235471_7351/161-284	124
1.59e-76	Schizothecium vesticola SMH3187-1 v1.0	jgi|Schves1|438106|fgenesh1_pm.4_#_328/179-302	124
1.15e-52	Bombardia bombarda SMH3391-2 v1.0	jgi|Bombom1|335583|CE335582_4658/23-146	124
7.43e-78	Fusarium solani MPI-SDFR-AT-0091 v1.0	jgi|Fusso1|137603|CE137602_3945/239-362	124
1.08e-50	Cladophialophora bantiana CBS 173.52	jgi|Claba1|135115|Z519_01977T0/149-272	124
1.29e-81	Apodospora peruviana CBS 118394 v1.0	jgi|Apope1|526361|fgenesh1_pg.1_#_257/181-305	125
2.31e-75	Dactylonectria estremocensis MPI-CAGE-AT-0021 v1.0	jgi|Daces1|581166|fgenesh1_pm.2_#_476/188-312	125
3.5e-50	Fonsecaea multimorphosa CBS 102226	jgi|Fonmu1|8001|Z520_10974T0/138-262	125
5.49e-51	Cladophialophora psammophila CBS 110553	jgi|Claps1|142038|A1O5_11873T0/137-261	125
2.68e-82	Xylariales sp. PMI_506 v1.0	jgi|XylPMI506|507908|gm1.3629_g/199-324	126
2.37e-82	Lasiosphaeria miniovina SMH2392-1A v1.0	jgi|Lasmin1|746187|gm1.1196_g/166-291	126
3.04e-82	Lasiosphaeria ovina CBS 958.72 v1.0	jgi|Lasov1|30277|CE30276_4375/199-324	126
4.31e-81	Ilyonectria robusta PMI_751 v1.0	jgi|Ilyrob1|339539|e_gw1.2.1828.1/231-356	126
5.66e-74	Caliciopsis orientalis	jgi|Calor1|7335|NODE_754_length_68272_cov_43.9.g3956.t1/137-262	126
1.28e-85	Tricharina praecox DOB2270 v1.0	jgi|Tripra1|415048|fgenesh1_pg.2_#_114/179-305	127
1.9e-45	Blumeria graminis f. sp. hordei DH14	jgi|Blugr2|6966|BLGH_03896-mRNA-1/121-247	127
1.58e-84	Gaeumannomyces graminis var. tritici R3-111a-1	jgi|Gaegr1|1575|GGTG_01546T0/131-257	127
2.7e-77	Lasiosphaeris hirsuta SMH4607-1 v1.0	jgi|Lashir1|654602|MIX4017_3567_34/182-308	127
4.07e-80	Podospora didyma CBS 232.78 v1.0	jgi|Poddi1|555355|estExt_Genemark1.C_1_t30356/173-299	127
3.88e-69	Ilyonectria sp. v1.0	jgi|Ilysp1|688718|CE688717_4882/62-188	127
3.86e-52	Ilyonectria europaea MPI-CAGE-AT-0026 v1.0	jgi|Ilyeu1|164583|CE164582_12239/38-164	127
1.9e-49	Cladophialophora immunda CBS83496	jgi|Claim1|147518|PV07_06350T0/183-309	127
1.48e-88	Cladonia grayi Cgr/DA2myc/ss v2.0	jgi|Clagr3|9440|CLAGR_009250-RA/153-280	128
2.76e-76	Blumeria graminis f. sp. hordei Race1	jgi|BlugrR1_1|72799|BGHR1_10409-mRNA-1_BLGH_03896/188-315	128
1.05e-61	Capronia coronata CBS 617.96	jgi|Capcor1|94436|A1O1_01573T0/114-241	128
4.11e-79	Niesslia exilis CBS 358.70 v1.0	jgi|Nieex1|823286|gm1.3462_g/262-390	129
9.03e-60	Capronia epimyces CBS 606.96	jgi|Capep1|114687|A1O3_08498T0/115-243	129
9.71e-60	Exophiala xenobiotica CBS118157	jgi|Exoxe1|142472|PV05_09734T0/174-302	129
9.08e-78	Podospora curvicolla TEP21a v1.0	jgi|Podcur1|416375|gm1.678_g/167-296	130
1.81e-59	Metarhizium robertsii ARSEF 23	jgi|Metro1|5307|MAA_00244T0/230-359	130
1.8e-71	Myrothecium inundatum CBS 120646 v1.0	jgi|Myrin1|229551|CE229550_30085/62-191	130
1.3e-65	Exophiala mesophila CBS40295	jgi|Exome1|106004|PV10_02262T0/198-327	130
1.15e-59	Exophiala dermatitidis UT8656	jgi|Exode1|74|HMPREF1120_00072T0/114-243	130
2.29e-49	Magnaporthe grisea v1.0	jgi|Maggr1|119726|MGG_01620T0/135-265	131
1.22e-79	Magnaporthiopsis poae ATCC 64411	jgi|Magpo1|9568|MAPG_06756T0/62-192	131
5.08e-52	Metarhizium acridum CQMa 102	jgi|Metac1|4580|MAC_04580m.01/196-326	131
1.35e-51	Tolypocladium inflatum NRRL 8044	jgi|Tolinf1|196140|TINF06997-mRNA-1/201-332	132
4.99e-77	Neurospora hispaniola FGSC 10403 v1.0	jgi|Neuhi1|98711|CE98710_9556/207-339	133
2.62e-47	Neurospora tetrasperma FGSC 2509 mat a v1.0	jgi|Neute_mat_a1|97894|estExt_Genewise1Plus.C_10343/162-294	133
2.72e-47	Neurospora crassa clade B FGSC 4830 v1.0	jgi|Neucr4830_1|401719|e_gw1.8.738.1/162-294	133
3.79e-77	Neurospora crassa FGSC 73 trp-3 v1.0	jgi|Neucr_trp3_1|2516|Neucr2.NCU02775T0/207-339	133
4.14e-77	Neurospora crassa OR74A v2.0	jgi|Neucr2|2516|NCU02775T0/207-339	133
5.11e-75	Phaeomoniella chlamydospora UCRPC4	jgi|Phach1|5950|rna5949/112-244	133
2.3e-46	Exophiala aquamarina CBS 119918	jgi|Exoaq1|1187|A1O9_10166T0/89-221	133
8.45e-76	Corollospora maritima CBS 119819 v2.0	jgi|Corma2|707388|fgenesh1_pg.106_#_12/201-334	134
7.35e-61	Microascus trigonosporus CBS 218.31 v1.0	jgi|Mictr1|40713|CE40712_4471/194-327	134
4.53e-46	Neurospora discreta FGSC 8579 mat A	jgi|Neudi1|56997|e_gw1.4.1194.1/102-235	134
1.42e-76	Purpureocillium sp. UdeA0106 v1.0	jgi|Pursp1|272890|e_gw1.322.10.1/255-388	134
1.53e-75	Marssonina brunnea f. sp. multigermtubi MB_m1	jgi|Marbr1|1234|MBM_04780/206-340	135
1.54e-76	Ascodesmis nigricans CBS 389.68 v1.0	jgi|Ascni1|289127|gw1.2.299.1/79-214	136
5.2e-52	Rhizodiscina lignyota CBS 133067 v1.0	jgi|Rhili1|39092|e_gw1.6.375.1/76-211	136
1.18e-77	Lasiosphaeris hispida CBS 955.72 v1.0	jgi|Lashi1|522907|fgenesh1_pg.8_#_453/182-317	136
5.89e-79	Neonectria ditissima R09/05	jgi|Neodi1|2085|AK830_g1680T0/254-389	136
2.72e-67	Cercophora scortea SMH4131-1 v1.0	jgi|Cersc1|396697|fgenesh1_pg.1_#_1704/170-306	137
2.67e-72	Xanthoria parietina 46-1-SA22 v1.1	jgi|Xanpa2|1606163|fgenesh1_kg.5_#_530_#_Locus9868v1rpkm19.33/144-281	138
1.35e-87	Lobaria pulmonaria Africa extracted metagenome v1.0	jgi|LobpulAf1|127264|CE127263_5311/140-277	138
1.11e-87	Lobaria pulmonaria Scotland reference genome v1.0	jgi|Lobpul1|1247358|fgenesh1_pm.170_#_7/119-256	138
8.51e-80	Acephala macrosclerotiorum EW76-UTF0540 v1.0	jgi|Acema1|597982|e_gw1.124.64.1/158-295	138
2.64e-84	Sclerotinia sclerotiorum v1.0	jgi|Sclsc1|11781|SS1G_04810T0/158-295	138
8.27e-81	Colletotrichum navitas CBS125086 v1.0	jgi|Colna1|532443|fgenesh1_kg.1_#_471_#_TRINITY_DN6486_c0_g2_i1/187-324	138
3.71e-47	Lobaria pulmonaria Scotland extracted metagenome v1.0	jgi|LobpulSc1|2175694|fgenesh1_kg.2_#_84_#_TRINITY_DN6432_c0_g1_i10/62-200	139
1.36e-87	Lobaria pulmonaria Spain extracted metagenome v1.0	jgi|LobpulSp1|199902|CE199901_7191/140-278	139
1.36e-87	Lobaria pulmonaria Switzerland extracted metagenome v1.0	jgi|LobpulSw1|1120080|CE1120079_42493/140-278	139
3.85e-72	Botrytis cinerea v1.0	jgi|Botci1|15389|BC1T_11858/62-200	139
5.55e-77	Gelasinospora tetrasperma v1.0	jgi|Gelte1|69843|CE69842_6750/210-348	139
1.87e-57	Loramyces juncicola 46458 v1.0	jgi|Lorju1|518537|fgenesh1_pm.2_#_586/159-298	140
5.54e-81	Colletotrichum tofieldiae 0861	jgi|Colto1|12009|CT0861_12714T0/185-324	140
2.04e-48	Sordaria brevicollis FGSC1904 v1.0	jgi|Sorbr1|359263|e_gw1.10.795.1/182-321	140
1.47e-48	Fonsecaea nubica CBS 269.64	jgi|Fonnu1|11016|AYO20_09505T0/132-271	140
8.06e-49	Fonsecaea monophora CBS 269.37	jgi|Fonmo1|1257|AYO21_10229T0/132-271	140
5.28e-48	Fonsecaea pedrosoi CBS 271.37	jgi|Fonpe1|3897|Z517_03801T0/132-271	140
2.56e-57	Loramyces macrosporus CBS235.53 v1.0	jgi|Lorma1|572849|fgenesh1_pm.27_#_22/159-299	141
2.27e-80	Eremomyces bilateralis CBS 781.70 v1.0	jgi|Erebi1|203190|CE203189_10007/202-342	141
2.11e-57	Exophiala spinifera CBS89968	jgi|Exosp1|5059|PV08_04648T0/130-270	141
1.54e-79	Phialocephala scopiformis 5WS22E1 v1.0	jgi|Phisc1|694098|fgenesh1_pm.3_#_428/160-301	142
3.67e-67	Podospora appendiculata CBS 314.62 v1.0	jgi|Podap1|89306|CE89305_4479/164-305	142
1.4e-77	Leptodontium sp. PMI_412 v1.0	jgi|Leptod1|303346|e_gw1.69.144.1/148-290	143
1.13e-76	Rhexocercosporidium sp. MPI-PUGE-AT-0058 v1.0	jgi|Rhesp1|388852|e_gw1.2.75.1/152-295	144
1.48e-77	Leptodontidium orchidicola MPI-SDFR-AT-0119 v2.0	jgi|Lepor2|497062|e_gw1.29.3.1/148-291	144
2.99e-78	Ascocoryne sarcoides NRRL50072	jgi|Ascsa1|7956|7956_t/181-324	144
5.99e-75	Khuskia oryzae ATCC 28132 v1.0	jgi|Khuory1|504918|estExt_fgenesh1_pg.C_180046/127-270	144
1.04e-56	Exophiala oligosperma CBS72588	jgi|Exool1|141753|PV06_05994T0/172-315	144
4.48e-76	Colletotrichum higginsianum IMI 349063	jgi|Colhig2|1016|CH63R_01016T0/199-344	146
4.15e-81	Leotiomycetes sp. MPI-SDFR-AT-0126 v1.0	jgi|Phimu1|691147|fgenesh1_pm.2_#_492/171-319	149
1.7e-80	Amorphotheca resinae v1.0	jgi|Amore1|29369|fgenesh1_pg.9_#_17/175-323	149
8.42e-73	Cadophora sp. DSE1049 v1.0	jgi|Cadsp1|424734|e_gw1.76.23.1/62-210	149
1.45e-55	Lophodermium nitens PLMe3-1-3 v1.0	jgi|Lopnit1_1|882391|estExt_fgenesh1_pg.C_200005/169-320	152
1.09e-40	Babjeviella inositovora NRRL Y-12698 v1.0	jgi|Babin1|162873|fgenesh1_kg.11_#_60_#_Locus4736v1rpkm20.06/81-233	153
3.14e-77	Meliniomyces bicolor E v2.0	jgi|Melbi2|524846|e_gw1.53.1227.1/77-229	153
8.5e-86	Rutstroemia firma CBS 115.86 v1.0	jgi|Rutfi1|622838|fgenesh1_pg.6_#_218/178-331	154
2.79e-85	Bisporella sp. PMI_857 v1.0	jgi|Bissp1|5097|CE5096_6905/119-272	154
7.1e-81	Pseudogymnoascus destructans 20631-21	jgi|Pseudest1|8387|VC83_03132T0/206-360	155
1.15e-78	Rhizoscyphus ericae UAMH 7357 v1.0	jgi|Rhier1|195254|CE195253_20522/180-334	155
2.81e-79	Chalara longipes BDJ v1.0	jgi|Chalo1|320515|e_gw1.1.908.1/164-318	155
5.93e-80	Meliniomyces variabilis F v1.0	jgi|Melva1|429373|e_gw1.10.1294.1/164-318	155
3.27e-75	Gremmeniella abietina DAOM 170408 v1.0	jgi|Greab1|402649|e_gw1.88.108.1/146-301	156
1.11e-56	Coccomyces strobi CBS 202.91 v1.0	jgi|Cocst1|415401|CE415400_2426/164-320	157
2.75e-58	Spathularia flavida	jgi|Spafl1|5760|NODE_3356_length_23428_cov_112.g3590.t1/164-321	158
2.43e-80	Hymenoscyphus varicosporoides PMI_453 v1.0	jgi|Hymvar1|383815|e_gw1.23.406.1/160-317	158
1.49e-77	Glarea lozoyensis ATCC 20868	jgi|Glalo1|9744|GLAREA_04969m.01/148-310	163
6.77e-52	Thelebolus microsporus ATCC 90970 v1.0	jgi|Themi1|538520|fgenesh1_pg.1_#_57/195-398	204
5.35e-61	Thelebolus stercoreus	jgi|Thest1|8010|NODE_805_length_322361_cov_87..g5301.t1/238-441	204
9.87e-40	Suillus subalutaceus FC151 v1.0	jgi|Suisu1|722018|gm1.1653_g/111-371	261
1.45e-45	Melanotaenium endogenum CBS481.91 v1.0	jgi|Melen1|208548|e_gw1.5.851.1/115-131	17	Basidiomycota
7.21e-43	Jaminaea sp. MCA 5214 v1.0	jgi|Jamsp1|214101|gw1.6.479.1/80-101	22
5.88e-51	Puccinia coronata avenae 12NC29	jgi|PuccoNC29_1|8125|PCA_NC_06997-T1/187-235	49
1.85e-50	Puccinia coronata avenae 12SD80	jgi|PuccoSD80_1|22343|PCA_SD_23006-T1/234-282	49
2.12e-50	Puccinia coronata avenae 12NC29	jgi|PuccoNC29_1|20115|PCA_NC_23125-T1/247-297	51
6.47e-55	Puccinia triticina 1-1 BBBD Race 1	jgi|Puctr1|7250|PTTG_05443T0/100-162	63
3.85e-49	Puccinia striiformis f. sp. tritici PST-78 v1.0	jgi|Pucst_PST78_1|12550|PSTG_00922T0/100-172	73
7.06e-55	Puccinia striiformis f. sp. tritici 104 E137 A-	jgi|Pucstr1|21805|evm.model.scaffold_5.283/100-173	74
4.74e-46	Cylindrobasidium torrendii FP15055 v1.0	jgi|Cylto1|420398|fgenesh1_kg.49_#_17_#_Locus1491v1rpkm122.75/110-183	74
6.76e-49	Urocystis primulicola RUB 030670 v1.0	jgi|Uropr1|196951|fgenesh1_kg.12_#_303_#_TRINITY_DN3381_c2_g1_i8/104-179	76
1.32e-54	Puccinia striiformis f. sp. tritici 104 E137 A-	jgi|Pucstr1|17067|evm.model.scaffold_34.65/97-173	77
6.78e-46	Pseudozyma antarctica T-34	jgi|Psean1_1|80041|PANT_7c00193/441-525	85
6.09e-46	Moesziomyces aphidis DSM 70725	jgi|Moeaph1|2044|PaG_04942T0/441-525	85
6.05e-83	Terfezia claveryi T7 v1.0	jgi|Tercla1|1092536|e_gw1.37.7.1/90-175	86
3.68e-47	Pseudozyma hubeiensis SY62	jgi|Psehu1|4228|PHSY_004697m.01/240-326	87
9.88e-47	Ustilago hordei Uh4857_4	jgi|Usthor1|81026|UHOR_01729/246-332	87
8.98e-54	Lentinula afn. lateritia sp2 HRB7682 ss15 v1.0	jgi|Lenafn1|419388|e_gw1.5.881.1/85-173	89
2.43e-46	Pseudomicrostroma glucosiphilum gen et sp. nov. MCA 4718 v1.0	jgi|Rhodsp1|298602|gm1.2810_g/399-491	93
1.22e-41	Exobasidium vaccinii MPITM v1.0	jgi|Exova1|302716|gm1.6031_g/326-419	94
2.56e-44	Ustilago maydis 521 v2.0	jgi|Ustma2_2|1222|mRNA_UMAG_01146_UMAG_01146/244-339	96
1.14e-45	Sporisorium reilianum SRZ2	jgi|Spore1|3185|sr12445m.01/242-338	97
8.66e-42	Exobasidium maculosum A7-4 v1.0	jgi|Exomac1|190695|e_gw1.1.1751.1/191-287	97
1.87e-48	Septobasidium sp. PNB30-8B v1.0	jgi|Sepsp1|533502|CE533501_3018/82-180	99
2.17e-91	Symbiotaphrina kochii v1.0	jgi|Symko1|68070|CE68069_2194/139-242	104
1.56e-41	Acaromyces ingoldii MCA 4198 v1.0	jgi|Acain1|286009|gm1.3726_g/446-551	106
1.64e-43	Atractiellales rhizophila v2.0	jgi|Atrsp2|1096021|CE1096020_4418/99-215	117
1.3e-42	Guyanagaster necrorhiza MCA 3950 v1.0	jgi|Guyne1|930487|fgenesh1_kg.9_#_40_#_Locus9847v1rpkm6.06/96-216	121
1.45e-70	Sporormia fimetaria v1.0	jgi|Spofi1|303656|CE303655_13338/148-269	122
2.6e-41	Mixia osmundae IAM 14324 v1.0	jgi|Mixos1|559125|CE452915_23071/110-233	124
7.49e-43	Meira miltonrushii MCA 3882 v1.0	jgi|Meimi1|179008|gm1.3250_g/270-398	129
4.37e-43	Mixia osmundae IAM 14324 v1.0	jgi|Mixos1|95822|fgenesh1_pm.8_#_147/688-825	138
3.05e-40	Tulasnella calospora UAMH 9824 v1.0	jgi|Tulcal1|1095256|gm1.2494_g/114-252	139
2.79e-41	Armillaria gallica 21-2 v1.0	jgi|Armga1|1159350|estExt_Genemark1.C_2_t30238/100-238	139
2.24e-49	Tilletiopsis albescens v1.0	jgi|Tilalb1|199183|CE199182_2214/356-495	140
6.27e-41	Armillaria nabsnona CMW6904 v1.0	jgi|Armnab1|813827|fgenesh1_kg.3_#_3651_#_TRINITY_DN10314_c0_g1_i1/97-238	142
2.25e-42	Gymnopus earleae GB-263.02 v1.0	jgi|Gymear1|364630|CE364629_3720/109-255	147
1.47e-40	Armillaria mellea DSM 3731	jgi|Armme1_1|3708|g18259/111-260	150
1.88e-40	Armillaria solidipes 28-4 v1.0	jgi|Armost1|1018679|gm1.8420_g/111-261	151
5.35e-41	Armillaria nabsnona CMW6904 v1.0	jgi|Armnab1|315698|CE315697_5666/111-261	151
6.39e-41	Armillaria ostoyae C18/9	jgi|Armosto1|262236|mRNA_AROS_05638_AROS_05638/111-261	151
2.07e-41	Armillaria cepistipes B5	jgi|Armcep1|10308|mRNA_ARCE_11403_g_ARCE_11403_g/111-261	151
6.49e-44	Rhodocollybia butyracea AH 40177 v1.0	jgi|Rhobut1_1|712866|CE712865_18108/105-257	153
1.94e-43	Gymnopus androsaceus JB14 v1.0	jgi|Gyman1|461573|CE461572_6089/105-257	153
2.09e-40	Armillaria gallica 21-2 v1.0	jgi|Armga1|1072297|gm1.2703_g/111-264	154
8.75e-42	Leucosporidiella creatinivora 62-1032 v1.0	jgi|Leucr1|351706|estExt_Genemark1.C_160101/103-257	155
1.8e-53	Lentinula edodes Le(Bin) 0899 ss11 v1.0	jgi|Lenedo1|92785|CE92784_5316/95-249	155
7.34e-43	Guyanagaster necrorhiza MCA 3950 v1.0	jgi|Guyne1|776434|CE776433_6135/122-278	157
1.63e-40	Tilletiopsis sp. TKC30 v1.0	jgi|Tillet1|308139|gm1.5711_g/498-657	160
5.17e-49	Lentinula lateritia RHP3577 ss4 v1.0	jgi|Lenlat1|246164|CE246163_7401/104-266	163
1.28e-42	Lentinula raphanica INPA1701G ss19 v1.0	jgi|Lenrap1|667435|fgenesh1_kg.11_#_1114_#_TRINITY_DN206_c0_g2_i1/105-268	164
1.46e-44	Cronartium quercuum f. sp. fusiforme G11 v1.0	jgi|Croqu1|318408|CE181054_2373/113-277	165
2.01e-40	Coprinopsis sclerotiger v1.0	jgi|Copscl1|526073|fgenesh1_kg.73_#_46_#_Locus3476v1rpkm42.08/111-275	165
8.28e-40	Serendipita vermifera ssp. bescii NFPB0129 v1.0	jgi|Sebvebe1|189919|CE189918_10120/102-269	168
1.46e-44	Rhodotorula graminis strain WP1 v1.1	jgi|Rhoba1_1|51058|estExt_Genemark1.C_1_t20221/84-253	170
2.18e-48	Phlebiopsis gigantea v1.0	jgi|Phlgi1|97406|estExt_Genewise1Plus.C_1_t10249/109-279	171
4.06e-52	Violaceomyces palustris SA 807 v1.0	jgi|Ustsp1|369016|gm1.3609_g/256-430	175
6.43e-40	Coprinellus micaceus FP101781 v2.0	jgi|Copmic2|1788354|gm1.4208_g/113-290	178
8.97e-45	Coprinopsis cinerea	jgi|Copci1|17752|fgeneshDR_te_pg.Chr_5_#_593/145-324	180
5.89e-41	Rhodosporidium diobovatum 08-225 v1.0	jgi|Rhodia1_1|41552|CE41551_12216/90-276	187
2.56e-48	Clitocybe gibba IJFM A808 v1.0	jgi|Cligib1|1608310|fgenesh1_pm.2_#_442/113-314	202
1.5e-50	Hymenopellis radicata IJFM A160 v1.0	jgi|Hymrad1|1163712|estExt_Genemark1.C_1700023/112-313	202
9.53e-50	Marasmius fiardii PR-910 v1.0	jgi|Marfi1|959248|fgenesh1_kg.22_#_261_#_Locus2726v1rpkm67.59/112-325	214
7.29e-42	Hypholoma sublateritium v1.0	jgi|Hypsu1|238534|CE17528_15200/101-315	215
2.3e-43	Rickenella fibula HBK330-10 v1.0	jgi|Ricfib1|2475749|fgenesh1_kg.2_#_1021_#_Locus369v2rpkm27.42_PRE/114-330	217
1.57e-42	Agaricus bisporus var. burnettii JB137-S8	jgi|Agabi_varbur_1|113120|estExt_fgenesh1_kg.C_50088/113-329	217
1.28e-43	Naiadella fluitans ATCC 64713 v1.0	jgi|Naifl1|295828|gm1.541_g/142-360	219
1.51e-42	Agaricus bisporus var bisporus (H97) v2.0	jgi|Agabi_varbisH97_2|195815|estExt_fgenesh2_kg.C_140135/114-332	219
3.9e-43	Rickenella mellea v1.0 (SZMC22713)	jgi|Ricmel1|780327|fgenesh1_kg.1_#_1050_#_Locus4665v1rpkm33.03/114-333	220
3.26e-41	Tricholoma matsutake 945 v3.0	jgi|Trima3|1386795|fgenesh1_kg.15_#_74_#_Locus4999v2rpkm26.55/112-332	221
6.68e-41	Cortinarius glaucopus AT 2004 276 v2.0	jgi|Corgl3|7132530|estExt_Genewise1.C_257_t10021/102-322	221
1.51e-42	Gymnopilus junonius AH 44721 v1.0	jgi|Gymjun1|1811598|fgenesh1_pm.1_#_340/109-329	221
1.85e-43	Sclerogaster hysterangioides SCL2.BST v1.0	jgi|Sclhys1_1|1726581|gm1.2167_g/110-332	223
1.69e-40	Mycena floridula CBHHK072 v1.0	jgi|Mycflo1|783161|e_gw1.8.202.1/124-346	223
3.93e-51	Aporpium caryae L-13461	jgi|Elmca1|735001|fgenesh1_kg.29_#_82_#_Locus2804v1rpkm60.47/129-352	224
5.37e-42	Cystostereum murrayi CysMur001 v1.0	jgi|Cysmur1|882604|CE882603_11298/112-335	224
4.49e-51	Porodaedalea niemelaei PN71-100-IP13 v1.0	jgi|Pornie1_2|1043763|estExt_Genemark1.C_40178/124-348	225
1.75e-45	Sistotremastrum suecicum v1.0	jgi|Sissu1|1064379|gm1.7737_g/104-329	226
1.75e-45	Sistotremastrum niveocremeum HHB9708 ss-1 1.0	jgi|Sisni1|59558|CE59557_4962/104-329	226
3.69e-41	Ceratobasidium sp. (anastomosis group I, AG-I) v1.0	jgi|CerAGI|271803|CE271802_2963/116-343	228
1.74e-43	Peniophora sp. v1.0	jgi|Ricme1|753052|estExt_Genemark1.C_760051/119-347	229
3.94e-46	Schizophyllum commune Loenen D v1.0	jgi|Schco_LoeD_1|262663|fgenesh1_kg.980_#_1_#_Locus1740v1rpkm116.67/107-335	229
2.36e-41	Mycena alexandri CBHHK200 v1.0	jgi|Mycale1|1069056|fgenesh1_kg.6_#_623_#_TRINITY_DN8386_c0_g1_i4/113-341	229
2.89e-42	Phellinus igniarius CCBS 575 v1.0	jgi|Pheign1_1|448325|fgenesh1_kg.12_#_530_#_TRINITY_DN9191_c0_g1_i2/114-343	230
3.65e-45	Mycena rebaudengoi CBHHK068 v1.0	jgi|Mycreb1|753034|CE753033_3934/113-342	230
5.28e-44	Peniophora sp. CONTA v1.0	jgi|Lopni1|641664|estExt_fgenesh1_pm.C_30101/119-350	232
8.68e-48	Clavicorona pyxidata HHB10654 v1.0	jgi|Clapy1|1866564|fgenesh1_pm.1_#_73/116-347	232
1.94e-52	Auricularia subglabra v2.0	jgi|Aurde3_1|1335220|estExt_fgenesh1_pg.C_60243/122-354	233
5.8e-40	Psilocybe cubensis v1.0	jgi|Psicub1_1|30911|e_gw1.1085.51.1/114-347	234
9.93e-40	Boletus edulis v1.0	jgi|Boled1|956524|fgenesh1_pm.2_#_278/101-337	237
9.17e-42	Gymnopilus chrysopellus PR-1187 v1.0	jgi|Gymch1|1665474|gm1.7451_g/109-347	239
1.86e-41	Exidia glandulosa v1.0	jgi|Exigl1|758164|gm1.145_g/120-360	241
5.2e-40	Crassisporium funariophilum DOB1098 v1.0	jgi|Crafun1|831580|MIX19268_1425_38/110-351	242
9.06e-41	Galerina marginata v1.0	jgi|Galma1|236561|fgenesh1_kg.2_#_1166_#_Locus4340v1rpkm23.56/112-353	242
2.18e-41	Mycena sanguinolenta CBHHK176m v1.0	jgi|Mycsan1|212082|CE212081_4619/110-351	242
6.43e-41	Meredithblackwellia eburnea MCA 4105 v1.0	jgi|Mereb1|376126|estExt_Genemark1.C_1_t10500/208-450	243
1.52e-43	Mycena albidolilacea CBHHK002 v1.0	jgi|Mycalb1|947558|gm1.1122_g/113-355	243
1.71e-41	Mycena filopes CBHHK001 v1.0	jgi|Mycfil1|250871|CE250870_3308/113-355	243
2.52e-40	Dendrothele bispora CBS 962.96 v1.0	jgi|Denbi1|958870|estExt_Genemark1.C_1_t10159/111-354	244
8.17e-48	Bjerkandera adusta v1.0	jgi|Bjead1_1|107393|e_gw1.5.1345.1/79-324	246
6.16e-46	Crepidotus variabilis CBS 506.95 v1.0	jgi|Crevar1|842733|fgenesh1_kg.2_#_217_#_Locus4792v1rpkm27.72/110-355	246
2.5e-49	Phellinus ferrugineofuscus SpK3Phefer14 v1.0	jgi|Phefer1|294401|gm1.2238_g/227-473	247
2.52e-47	Pholiota highlandensis v1.0	jgi|Phohig1|7480|CE7479_3402/107-353	247
8.18e-41	Pleurotus ostreatus PC15 v2.0	jgi|PleosPC15_2|1112320|estExt_Genemark1.C_040967/109-356	248
7.6e-41	Mycena capillaripes Frankland 9286 v1.0	jgi|Mycrub1|961379|e_gw1.26.1841.1/113-360	248
6.17e-42	Mycena crocata CBHHK184 v1.0	jgi|Myccro1|1082543|estExt_Genewise1Plus.C_2110074/113-360	248
1.22e-42	Mycena vitilis CBHHK169m v1.0	jgi|Mycvit1|463514|CE463513_8015/110-358	249
8e-41	Pleurotus ostreatus PC9 v1.0	jgi|PleosPC9_1|111784|estExt_fgenesh1_pm.C_20316/110-359	250
6.41e-41	Mycena epipterygia CBHHK145m v1.0	jgi|Mycepi1|614456|e_gw1.14.929.1/113-362	250
3.75e-44	Irpex lacteus CCBAS Fr. 238 617/93 v1.0	jgi|Irplac1|1594977|gm1.8647_g/77-328	252
5.07e-41	Pleurotus eryngii ATCC 90797 v1.0	jgi|Pleery1|1385220|e_gw1.16.205.1/110-361	252
5.71e-48	Amylocystis lapponica SKaAmylap13 v1.0	jgi|Amylap1_1|847318|MIX17964_2136_22/113-365	253
4.35e-40	Plicaturopsis crispa v1.0	jgi|Plicr1|97440|e_gw1.1.2760.1/114-369	256
1.14e-41	Xerocomus badius 84.06 v1.0	jgi|Xerba1|1503634|fgenesh1_kg.4_#_239_#_Locus6319v2rpkm26.77/96-352	257
2.83e-52	Fomitiporia mediterranea v1.0	jgi|Fomme1|142187|estExt_fgenesh1_pm.C_8_t20250/114-370	257
5.38e-51	Porodaedalea chrysoloma FP-135951 v1.0	jgi|Porchr1|865031|fgenesh1_kg.1_#_4539_#_TRINITY_DN4987_c0_g1_i4/117-373	257
1.23e-42	Panellus stipticus KUC8834 v1.1	jgi|Panst_KUC8834_1_1|711616|e_gw1.12.223.1/113-370	258
4e-52	Onnia scaura P-53A v1.0	jgi|Onnsc1|971022|estExt_Genemark1.C_600012/117-375	259
5.86e-43	Climacocystis borealis CliBor001 v1.0	jgi|Clibor1|1204144|fgenesh1_kg.16_#_770_#_TRINITY_DN6733_c2_g1_i24/117-375	259
1.58e-41	Panellus stipticus LUM v1.0	jgi|Panst_LUM_1_1|2151293|CE2151292_9064/113-372	260
9.93e-41	Rhizopogon vesiculosus Smith	jgi|Rhives1|168|genemark-NODE_8415_length_204942_cov_53%252E015652-abinit-gene-0.40-mRNA-1/108-368	261
4.2e-51	Pholiota conissans CIRM-BRFM 674 v1.0	jgi|Phocon1|875805|fgenesh1_kg.44_#_65_#_Locus3668v1rpkm49.69/107-367	261
2.69e-40	Gyrodon lividus BX v1.0	jgi|Gyrli1|696854|e_gw1.6.1424.1/109-370	262
5.41e-42	Pterula gracilis CBS309.79 v1.0	jgi|Ptegra1|571720|fgenesh1_kg.22_#_164_#_Locus5018v1rpkm33.77/116-378	263
4.4e-41	Russula ochroleuca Prilba v1.0	jgi|Rusoch1|623378|e_gw1.3.1790.1/116-379	264
1.27e-40	Abortiporus biennis CCBS 521 v1.0	jgi|Abobi1|192745|CE192744_9206/115-379	265
3.67e-46	Lentinellus vulpinus AHS73672-sp v1.0	jgi|Lenvul1|1067860|gm1.1373_g/103-370	268
9.25e-42	Vuilleminia comedens VcCUCC2015_SSI6 v1.0	jgi|Vuicom1|739607|fgenesh1_kg.1_#_2605_#_TRINITY_DN8665_c1_g1_i2/113-381	269
4.67e-43	Rhizoctonia solani AG-1 IB	jgi|Rhiso1|2534|g2534.t1/199-467	269
1.94e-43	Trametes polyzona CIRM-BRFM 1798 v1.0	jgi|Trapol1|1090881|fgenesh1_kg.2_#_4803_#_TRINITY_DN3541_c0_g2_i8/111-379	269
9.3e-42	Vuilleminia comedens VcCUCC2015_SSI3 v1.0	jgi|Vuico1|850335|fgenesh1_kg.1_#_2376_#_TRINITY_DN8951_c0_g3_i1/111-381	271
6.66e-40	Hygrophoropsis aurantiaca ATCC 28755 v1.0	jgi|Hygaur1|995974|e_gw1.4.168.1/111-384	274
1.81e-45	Gloeopeniophorella convolvens OM19405 v1.0	jgi|Glocon1|677921|CE677920_8110/116-389	274
8.98e-43	Polyporus brumalis BRFM 1820 v1.0	jgi|Polbr1|1431927|estExt_Genewise1Plus.C_8_t20203/114-387	274
8.59e-43	Polyporus arcularius v1.0	jgi|Polar1|622243|MIX14193_654_22/114-387	274
2.56e-42	Amylostereum chailletii DWAch2 v1.0	jgi|Amycha1|1169115|gm1.2129_g/115-389	275
5.19e-42	Lentinus tigrinus ALCF2SS1-6 v1.0	jgi|Lenti6_1|515898|estExt_Genewise1.C_1_t10477/114-388	275
5.21e-42	Lentinus tigrinus v1.0	jgi|Sisbr1|552809|estExt_Genewise1Plus.C_1_t30181/114-388	275
1.16e-50	Trametes pubescens FBCC735	jgi|Trapub1|3791|scaffold_1479.31_No_Blast_Hit/111-385	275
4.91e-46	Phellopilus nigrolimitatus SigPhenig9 v1.0	jgi|Pheni1|697030|CE697029_1274/136-413	278
3.04e-47	Cerrena unicolor v1.1	jgi|Cerun2|382825|fgenesh1_kg.43_#_13_#_Locus5352v1rpkm15.79/101-378	278
5.16e-42	Lentinus tigrinus ALCF2SS1-7 v1.0	jgi|Lenti7_1|542175|fgenesh1_pm.2_#_206/111-388	278
1.23e-43	Hexagonia nitida CIRM-BRFM 1802 v1.0	jgi|Hexnit1|1154992|fgenesh1_kg.4_#_2057_#_TRINITY_DN6708_c0_g1_i2/111-389	279
5.75e-41	Dichomitus squalens CBS463.89 v1.0	jgi|Dicsqu463_1|952292|fgenesh1_kg.42_#_16_#_Locus3617v1rpkm58.78/114-392	279
5.81e-41	Dichomitus squalens CBS464.89 v1.0	jgi|Dicsqu464_1|955638|estExt_fgenesh1_pm.C_70025/114-392	279
5.77e-41	Dichomitus squalens OM18370.1 v1.0	jgi|Dicsqu18370_1|749266|fgenesh1_kg.7_#_282_#_Locus3212v1rpkm63.32/114-392	279
1.2e-40	Fomes fomentarius CIRM-BRFM 1821 v1.0	jgi|Fomfom1|1201309|e_gw1.6.2153.1/114-392	279
2.45e-42	Earliella scabrosa CIRM-BRFM 1817 v1.0	jgi|Earsca1|720143|fgenesh1_kg.5_#_1208_#_TRINITY_DN7843_c2_g1_i1/114-393	280
4.78e-49	Anomoloma albolutescens OMC1655 v1.0	jgi|Anoalb1|2246155|MIX1989_8492_70/112-392	281
9.8e-44	Lactifluus subvellereus BPL653 v1.0	jgi|Lacsub1|1183168|fgenesh1_kg.8_#_1214_#_TRINITY_DN6079_c3_g1_i5/116-396	281
1.01e-40	Russula compacta BPL669 v1.0	jgi|Ruscom1|328688|CE328687_4403/116-396	281
1.35e-40	Abortiporus biennis CIRM-BRFM1778 v1.0	jgi|Abobie1|802608|gm1.1215_g/112-392	281
5.5e-43	Leiotrametes sp BRFM 1775 v1.0	jgi|Leisp1|1430809|estExt_Genemark1.C_50224/114-394	281
6.19e-46	Schizophyllum commune Tattone D v1.0	jgi|Schco_TatD_1|277283|estExt_Genewise1.C_2330009/119-399	281
7.12e-41	Anomoporia bombycina ATCC 64506 v1.0	jgi|Anobom1|1211083|e_gw1.83.1.1/113-394	282
5.33e-43	Leiotrametes lactinea CIRM-BRFM 1664 v1.0	jgi|Tralac1|680616|fgenesh1_kg.3_#_1962_#_TRINITY_DN3759_c1_g1_i4/111-392	282
5.2e-41	Dichomitus squalens LYAD-421 SS1 v1.0	jgi|Dicsq1|161205|estExt_fgenesh1_pg.C_100189/114-395	282
1.49e-42	Pycnoporus puniceus CIRM-BRFM 1868 v1.0	jgi|Pycpun1|518988|estExt_fgenesh1_pm.C_1_t10299/111-392	282
4.59e-42	Pycnoporus coccineus BRFM 310 v1.0	jgi|Pycco1|1466085|gm1.3594_g/111-392	282
5.46e-42	Jaapia argillacea v1.0	jgi|Jaaar1|225099|CE12727_973/117-400	284
8.12e-42	Lactifluus volemus BPL652 v1.0	jgi|Lacvol1|1249391|fgenesh1_pg.6_#_51/112-395	284
4.38e-40	Serpula himantioides (S.lacrymans var shastensis) MUCL38935 v1.0	jgi|Serla_varsha1|114429|e_gw1.8.6.1/113-397	285
2.88e-44	Kockovaella imperatae NRRL Y-17943 v1.0	jgi|Kocim1|651730|gm1.4356_g/123-408	286
7.2e-43	Trametes ljubarskyi CIRM1659 v1.0	jgi|Tralj1|1008738|estExt_Genewise1.C_1_t20331/111-396	286
3.33e-43	Polyporus squamosus CCBS 676 v1.0	jgi|Polsqu1|736070|gm1.2232_g/111-397	287
1.8e-47	Trametes versicolor v1.0	jgi|Trave1|116956|e_gw1.3.3124.1/114-401	288
2.11e-41	Heterobasidion annosum v2.0	jgi|Hetan2|458045|estExt_Genemark.C_030460/309-597	289
6.86e-46	Schizophyllum commune H4-8 v3.0	jgi|Schco3|2623379|fgenesh1_kg.5_#_2819_#_Locus1604v1rpkm104.65/107-396	290
1.91e-44	Dentipellis sp. KUC8613 v1.0	jgi|Densp1|925963|estExt_Genemark1.C_1_t20071/116-406	291
8.37e-40	Piloderma croceum F 1598 v1.0	jgi|Pilcr1|811714|fgenesh1_kg.00003_#_645_#_Locus3731v1rpkm56.70/113-404	292
5.87e-47	Trametopsis cervina CIRM-BRFM 1824 v1.0	jgi|Trace1|466207|CE466206_9027/108-399	292
9.55e-50	Hydnopolyporus fimbriatus CBS384.51 v1.0	jgi|Hydfim1|122796|CE122795_4920/106-397	292
6.3e-42	Fibulorhizoctonia sp. CBS 109695 v1.0	jgi|Fibsp1|543990|CE543989_745/114-409	296
2.21e-48	Heliocybe sulcata OMC1185 v1.0	jgi|Helsul1|639058|CE639057_9849/116-411	296
1e-41	Trichaptum abietinum v1.0	jgi|Triab1_1|571915|fgenesh1_kg.14_#_162_#_Locus2709v1rpkm69.02/117-415	299
2.23e-46	Cytidiella melzeri FP 102339 v1.0	jgi|Cytmel1|1407068|fgenesh1_pm.109_#_5/108-406	299
2.29e-40	Antrodia sinuosa LB1 v1.0	jgi|Antsi1|720013|fgenesh1_pm.19_#_5/117-416	300
1.07e-40	Sparassis latifolia CCMJ1100 v1.0	jgi|Spalat1|816697|fgenesh1_pm.21_#_28/115-414	300
2.69e-56	Schizopora paradoxa KUC8140 v1.0	jgi|Schpa1|911105|fgenesh1_kg.00441_#_2_#_Locus6455v1rpkm18.12/117-418	302
3.81e-47	Phanerochaete chrysosporium RP-78 v2.2	jgi|Phchr2|3002211|fgenesh1_pm.2_#_463/109-415	307
7.71e-40	Postia placenta MAD 698-R v1.0	jgi|Pospl1|129507|estExt_fgenesh3_pg.C_500065/111-422	312
2.51e-54	Veluticeps abietina OMC1657 v1.0	jgi|Velabi1|1405854|gm1.3926_g/116-429	314
1.88e-43	Basidiobolus meristosporus CBS 931.73 v1.0	jgi|Basme2finSC|272190|estExt_Genewise1.C_11210004/154-157	4	Zygomycota
6.63e-41	Rhizophagus irregularis A1 v1.0	jgi|RhiirA1_1|467467|gm1.19948_g/218-223	6
8.4e-47	Thamnidium elegans v1.0	jgi|Thaele1|412164|fgenesh1_kg.4_#_1143_#_TRINITY_DN4612_c1_g2_i1/93-98	6
3.08e-45	Spinellus fusiger NRRL 22323 v1.0	jgi|Spifus1|752010|CE752009_2774/134-139	6
4.33e-45	Mucor circinelloides CBS277.49 v2.0	jgi|Mucci2|154790|fgenesh1_kg.01_#_137_#_995_1_CCIA_CCIB_EXTA/125-130	6
1.06e-44	Mucor heterogamus NRRL 1489 v1.0	jgi|Zyghet1|451486|fgenesh1_kg.11_#_84_#_TRINITY_DN5400_c0_g1_i2/102-107	6
2.26e-44	Backusella circina FSU 941 v1.0	jgi|Bacci1|323971|estExt_fgenesh1_pm.C_880016/98-103	6
4.49e-44	Phascolomyces articulosus v1.0	jgi|Phaart1|511370|fgenesh1_kg.15_#_136_#_TRINITY_DN5977_c0_g1_i6/84-89	6
4.69e-44	Fennellomyces sp. T-0311 v1.0	jgi|Fenlin1|183368|CE183367_8900/159-164	6
7.17e-44	Zychaea mexicana RSA 1403 v1.0	jgi|Zycmex1|108909|CE108908_16750/178-183	6
8.87e-44	Basidiobolus meristosporus CBS 931.73 v1.0	jgi|Basme2finSC|314465|fgenesh1_kg.152_#_4_#_Locus5086v1rpkm30.02/167-172	6
1.8e-43	Phycomyces blakesleeanus NRRL1555 v2.0	jgi|Phybl2|106288|e_gw1.2.499.1/71-76	6
1.88e-43	Basidiobolus meristosporus CBS 931.73 v1.0	jgi|Basme2finSC|269438|estExt_Genewise1.C_6010018/153-158	6
2.6e-43	Phycomyces nitens S607 v1.0	jgi|PnitS607_1|810497|e_gw1.61.8.1/75-80	6
7.79e-43	Mucor circinelloides CBS277.49 v2.0	jgi|Mucci2|132474|gw1.05.1438.1/71-76	6
1.09e-42	Pilaira anomala RSA1997 v1.0	jgi|Pilano1|435905|estExt_fgenesh1_pm.C_270051/566-571	6
2.69e-42	Parasitella parasitica v1.0	jgi|Parpar1|385187|estExt_Genewise1Plus.C_310029/565-570	6
5.73e-42	Dichotomocladium elegans RSA 919- v1.0	jgi|Dicele1|1854719|e_gw1.6.386.1/65-70	6
1.84e-41	Umbelopsis ramanniana AG # v1.0	jgi|Umbra1|223306|fgenesh1_kg.5_#_670_#_combest_scaffold_5_102634/153-158	6
2.58e-41	Saksenaea vasiformis B4078	jgi|Sakvas1|6240|SVAS_05245-R0/627-632	6
3.1e-41	Dichotomocladium elegans RSA 919- v1.0	jgi|Dicele1|2036221|MIX2103_238_36/102-107	6
3.62e-41	Rhizopus microsporus var. microsporus ATCC52813 v1.0	jgi|Rhimi1_1|263340|fgenesh1_kg.18_#_99_#_comp172654_c0_seq6/97-102	6
5.67e-41	Lichtheimia corymbifera JMRC:FSU:9682	jgi|Liccor1|7118|LCOR_06471.1/216-221	6
6.44e-41	Rhizophagus irregularis B3 v1.0	jgi|RhiirB3|444451|gm1.20517_g/218-223	6
6.81e-41	Rhizophagus irregularis A4 v1.0	jgi|RhiirA4|402212|fgenesh1_kg.442_#_5_#_TR6461|c0_g1_i1/218-223	6
9.21e-41	Syncephalastrum racemosum NRRL 2496 v1.0	jgi|Synrac1|498974|fgenesh1_kg.11_#_711_#_Locus1882v1rpkm95.28/237-242	6
9.52e-41	Cokeromyces recurvatus NRRL 2243 v1.0	jgi|Cokrec1|456470|estExt_Genewise1.C_170110/552-557	6
1.46e-40	Absidia repens NRRL 1336 v1.0	jgi|Absrep1|421933|fgenesh1_kg.23_#_93_#_TRINITY_DN5616_c0_g3_i1/164-169	6
5.8e-40	Lichtheimia hyalospora v1.0	jgi|Lichy1|166366|estExt_Genewise1Plus.C_1430014/613-618	6
6.43e-40	Rhizophagus irregularis C2 v1.0	jgi|RhiirC2|665524|e_gw1.1327.10.1/72-77	6
2.14e-50	Thamnocephalis sphaerospora RSA 1356 single-cell v1.0	jgi|Thasp1|29113|gm1.2107_g/97-109	13
1.57e-41	Saksenaea vasiformis B4078	jgi|Sakvas1|982|SVAS_04081-R0/86-98	13
6.13e-41	Lichtheimia hyalospora v1.0	jgi|Lichy1|177996|fgenesh1_kg.73_#_19_#_Locus4520v2rpkm16.66/102-114	13
1.47e-40	Lichtheimia corymbifera JMRC:FSU:9682	jgi|Liccor1|13213|LCOR_12189.1/192-204	13
7.01e-46	Phycomyces nitens S609 v1.0	jgi|PnitS609_1|643951|estExt_Genewise1.C_230130/255-273	19
7.1e-46	Phycomyces nitens S608 v1.0	jgi|PnitS608_1|762203|fgenesh1_kg.33_#_201_#_TRINITY_DN7360_c0_g1_i1/255-273	19
2.26e-45	Backusella circina FSU 941 v1.0	jgi|Bacci1|185244|e_gw1.77.37.1/76-94	19
1.86e-43	Phycomyces blakesleeanus NRRL1555 v2.0	jgi|Phybl2|150993|Genemark1.13184_g/274-292	19
8.65e-42	Phycomyces nitens S607 v1.0	jgi|PnitS607_1|856603|fgenesh1_kg.30_#_380_#_TRINITY_DN6065_c0_g1_i2/255-273	19
2.24e-42	Sporodiniella umbellata MES 1446 v1.0	jgi|Spoumb1|477291|estExt_Genewise1Plus.C_510002/228-248	21
2.32e-41	Rhizophagus irregularis B3 v1.0	jgi|RhiirB3|506305|MIX29920_1_5/96-117	22
2.37e-41	Rhizophagus irregularis A5 v1.0	jgi|RhiirA5|373627|fgenesh1_pg.291_#_5/96-117	22
2.45e-41	Rhizophagus irregularis A4 v1.0	jgi|RhiirA4|398786|fgenesh1_kg.254_#_32_#_TR2403|c0_g1_i2/96-117	22
2.51e-41	Rhizophagus irregularis DAOM 197198 v2.0	jgi|Rhiir2_1|1633285|fgenesh1_kg.148_#_335_#_TRINITY_DN9823_c1_g1_i3/96-117	22
7.92e-49	Syncephalis plumigaleata NRRL S24 v1.0	jgi|Synplu1|615986|e_gw1.1.1380.1/82-105	24
2.31e-41	Rhizophagus irregularis C2 v1.0	jgi|RhiirC2|707643|fgenesh1_pg.204_#_6/96-119	24
5.97e-50	Syncephalis fuscata S228 v1.0	jgi|Synfus1|421073|gm1.2221_g/90-114	25
1.78e-41	Absidia padenii NRRL 2977 v1.0	jgi|Chlpad1|408877|fgenesh1_kg.1_#_1724_#_TRINITY_DN7264_c0_g2_i2/224-248	25
7.06e-45	Mucor heterogamus NRRL 1489 v1.0	jgi|Zyghet1|450266|fgenesh1_kg.7_#_408_#_TRINITY_DN8045_c0_g1_i2/243-268	26
2.22e-41	Mucor circinelloides CBS277.49 v2.0	jgi|Mucci2|110453|Genemark1.6216_g/290-315	26
1.83e-47	Thamnidium elegans v1.0	jgi|Thaele1|421992|fgenesh1_kg.15_#_372_#_TRINITY_DN6275_c0_g2_i2/252-278	27
4.85e-41	Rhizopus microsporus var. microsporus ATCC52813 v1.0	jgi|Rhimi1_1|248205|fgenesh1_pg.28_#_87/267-296	30
4.89e-41	Rhizopus microsporus var. microsporus ATCC52814 v1.0	jgi|Rhimi_ATCC52814_1|129542|CE129541_192/267-296	30
6.49e-41	Mortierella elongata MPI-CAGE-AA-0104 v1.0	jgi|Morel_U14_1|209461|CE209460_288/109-138	30
2.33e-40	Rhizopus microsporus var. chinensis CCTCC M201021	jgi|Rhich1|4650|A04629/267-296	30
2.99e-40	Cokeromyces recurvatus NRRL 2243 v1.0	jgi|Cokrec1|499846|fgenesh1_kg.5_#_392_#_TRINITY_DN6634_c3_g1_i7/380-411	32
5.24e-41	Mortierella elongata AG-77 v2.0	jgi|Morel2|21630|Morel1.gm1.9568_g/82-114	33
1.15e-46	Pilaira anomala RSA1997 v1.0	jgi|Pilano1|472277|estExt_Genemark1.C_190057/281-315	35
1.73e-42	Absidia padenii NRRL 2977 v1.0	jgi|Chlpad1|426390|fgenesh1_kg.13_#_255_#_TRINITY_DN8497_c15_g1_i1/204-239	36
7.34e-40	Fennellomyces sp. T-0311 v1.0	jgi|Fenlin1|200170|CE200169_13072/190-225	36
8.91e-40	Absidia repens NRRL 1336 v1.0	jgi|Absrep1|424373|fgenesh1_kg.29_#_207_#_TRINITY_DN9194_c0_g1_i2/209-244	36
5.79e-44	Mortierella verticillata NRRL 6337	jgi|Morve1|6941|MVEG_03657T0/79-116	38
5.12e-47	Martensiomyces pterosporus CBS 209.56 v1.0	jgi|Marpt1|237303|gw1.68.3.1/74-119	46
4.86e-61	Umbelopsis isabellina AD026 v1.0	jgi|Umbisa1|334905|CE334904_7869/192-238	47
2.05e-40	Syncephalastrum racemosum NRRL 2496 v1.0	jgi|Synrac1|503625|fgenesh1_pg.3_#_337/469-516	48
2.7e-47	Absidia repens NRRL 1336 v1.0	jgi|Absrep1|393427|fgenesh1_pg.14_#_150/201-251	51
9.37e-65	Umbelopsis ramanniana AG # v1.0	jgi|Umbra1|217858|fgenesh1_kg.1_#_1428_#_combest_scaffold_1_4419/197-253	57
7.72e-64	Umbelopsis sp. nov. AD052 v1.0	jgi|Umbsp_AD052_1|5816|CE5815_18914/192-248	57
5.15e-47	Dimargaris cristalligena RSA 468 single-cell v1.0	jgi|DimcrSC1|8150|gw1.52.15.1/77-137	61
5.12e-42	Circinella umbellata NRRL1351 v1.0	jgi|Cirumb1|59702|CE59701_1581/129-189	61
1.13e-44	Testicularia cyperi MCA 3645 v1.0	jgi|Tescy1|147926|gw1.1.2572.1/161-261	101
1.74e-47	Coemansia mojavensis RSA 71 v1.0	jgi|Coemoj1|499384|fgenesh1_kg.8_#_126_#_TRINITY_DN1338_c8_g1_i1/103-209	107
1.82e-49	Coemansia spiralis RSA 1278 v1.0	jgi|Coespi1|219621|fgenesh1_kg.2_#_670_#_TRINITY_DN2495_c0_g1_i8/109-217	109
1.15e-51	Coemansia reversa NRRL 1564 v1.0	jgi|Coere1|81098|fgenesh1_kg.13_#_109_#_isotig04000/109-224	116
8.83e-50	Stachybotrys elegans MPI-CAGE-CH-0235 v1.0	jgi|Stael1|143830|CE143829_7273/23-140	118
1.35e-45	Kickxella alabastrina RSA 675 v1.0	jgi|Kicala1|181833|fgenesh1_kg.10_#_80_#_TRINITY_DN4321_c1_g1_i4/108-253	146
1.47e-28	Gorgonomyces haynaldii MP57 v1.0	jgi|Gorhay1|201103|fgenesh1_kg.3_*_1230_*_TRINITY_DN2215_c1_g2_i1/96-96	1	Chytridiomycota
2.03e-27	Chytridium lagenaria Arg66 v1.0	jgi|Chylag1|148006|CE148005_321/147-149	3
7.78e-25	Chytriomyces sp. MP 71 v1.0	jgi|Chytri1|1248835|estExt_Genewise1.C_11000001/108-110	3
2.19e-30	Entophlyctis helioformis JEL805 v1.0	jgi|Enthel1|69644|CE69643_3512/71-73	3
1.9e-25	Obelidium mucronatum JEL802 v1.0	jgi|Obemuc1|371378|CE371377_10274/83-85	3
1.03e-25	Obelidium mucronatum JEL802 v1.0	jgi|Obemuc1|868615|fgenesh1_kg.67_*_44_*_Locus4248v1rpkm51.34/83-85	3
1.63e-26	Neocallimastix californiae G1 v1.0	jgi|Neosp1|498890|fgenesh1_pg.3_*_24/43-48	6
4.13e-25	Piromyces finnis v3.0	jgi|Pirfi3|369333|fgenesh1_pg.15_*_39/33-38	6
1.47e-33	Powellomyces hirtus BR81 v1.0	jgi|Powhir1|144208|CE144207_1046/277-285	9
1.3e-34	Spizellomyces punctatus DAOM BR117	jgi|Spipu1|7492|SPPG_03895T0/397-407	11
8.37e-25	Spizellomyces punctatus DAOM BR117	jgi|Spipu1|5190|SPPG_01736T0/103-114	12
5.4e-25	Triparticalcar arcticum BR59 v1.0	jgi|Triarc1|249700|CE249699_5777/97-109	13
5.56e-25	Triparticalcar arcticum BR59 v1.0	jgi|Triarc1|568525|gw1.55.13.1/72-87	16
2.13e-27	Caulochytrium protostelioides ATCC 52028 v1.0	jgi|Caupr1|2965|gw1.57.14.1/68-84	17
7.51e-26	Triparticalcar arcticum BR59 v1.0	jgi|Triarc1|662651|MIX7441_167_100/61-84	24
7.46e-25	Chytriomyces sp. MP 71 v1.0	jgi|Chytri1|629523|CE629522_542/76-102	27
2.1e-27	Chytridium lagenaria Arg66 v1.0	jgi|Chylag1|54721|CE54720_284/141-169	29
9.79e-27	Chytriomyces hyalinus JEL632 v1.0	jgi|Chyhya1|319432|CE319431_1076/74-104	31
6e-26	Chytriomyces hyalinus JEL632 v1.0	jgi|Chyhya1|34482|CE34481_101/71-101	31
5.46e-25	Rhizoclosmatium globosum JEL800 v1.0	jgi|Rhihy1|674963|estExt_Genewise1.C_10270/86-116	31
3.54e-25	Chytriomyces hyalinus JEL632 v1.0	jgi|Chyhya1|596263|fgenesh1_kg.11_*_609_*_TRINITY_DN8068_c0_g3_i1/98-129	32
2.47e-27	Chytriomyces hyalinus JEL632 v1.0	jgi|Chyhya1|711435|estExt_Genemark1.C_530075/163-194	32
3.54e-26	Rhizoclosmatium globosum JEL800 v1.0	jgi|Rhihy1|693220|estExt_Genewise1Plus.C_10269/100-136	37
5.09e-27	Obelidium mucronatum JEL802 v1.0	jgi|Obemuc1|869002|fgenesh1_kg.69_*_146_*_Locus18777v1rpkm1.99/166-207	42
8.22e-30	Spizellomyces punctatus DAOM BR117	jgi|Spipu1|2175|SPPG_06849T0/238-306	69
2.26e-28	Triparticalcar arcticum BR59 v1.0	jgi|Triarc1|622516|fgenesh1_kg.14_*_916_*_TRINITY_DN2859_c0_g4_i1/94-164	71
3.96e-28	Triparticalcar arcticum BR59 v1.0	jgi|Triarc1|700068|estExt_Genewise1Plus.C_2_t10197/154-226	73
4.46e-31	Gaertneriomyces semiglobifer Barr 43 v1.0	jgi|Gaesem1|592362|gm1.4145_g/203-282	80
4.4e-26	Cladochytrium polystomum WB228 v1.0	jgi|Clapol1_1|816761|fgenesh1_kg.16_*_176_*_TRINITY_DN9652_c0_g1_i2/79-187	109
2.63e-28	Triparticalcar arcticum BR59 v1.0	jgi|Triarc1|603630|fgenesh1_kg.2_*_546_*_TRINITY_DN1940_c0_g1_i2/443-559	117
1.69e-26	Gaertneriomyces semiglobifer Barr 43 v1.0	jgi|Gaesem1|590361|gm1.2144_g/130-260	131
